# Supplementary material for: Susceptibility to infection with Borrelia afzelii and TLR2 polymorphism in a wild reservoir host
Source: Sci Rep. 2019 Apr 30;9:6711. doi: 10.1038/s41598-019-43160-3 (PMC6491475; doi:10.1038/s41598-019-43160-3)
Supplement: Supplementary file 2 — Dataset 1 [file 41598_2019_43160_MOESM2_ESM.xlsx]

## Sheet: Legend
Legend explaining the meaning of the variables in the Sheet titled "Infection status data"
expt	Experiment with two levels: 1, 2. Experiment 1 was done with Swiss bank voles and B. afzelii strain NE4049. Experiment 2 was done with Finnish bank voles and B. afzelii strain Fin-Jyv-A3
population	Origin of the bank vole population with two levels: Swiss and Finnish
strain	Name of the strain with two levels: NE4049 and Fin-Jyv-A3
vole.id	Unique vole identification number
geno1	TLR2 genotype with six levels: C1C1, C2C2, C3C3, C1C2, C1C3, C2C3
geno2	TLR2 genotype with three levels: C2C2, C2C4, C4C4. Here the C1 and C3 alleles were considered equivalent and recoded as allele 'C4'
geno3	TLR2 genotype with three levels: C1C1, C1C5, C5C5. Here the C2 and C3 alleles were considered equivalent and recoded as allele 'C5'
geno4	TLR2 genotype with three levels: C3C3, C3C6, C6C6. Here the C1 and C2 alleles were considered equivalent and recoded as allele 'C6'
C1	Number of copies of the C1 allele
C2	Number of copies of the C2 allele
C3	Number of copies of the C3 allele
C4	Number of copies of the C1 and/or the C3 allele. Here the C1 and C3 alleles were considered equivalent and recoded as allele 'C4'
C5	Number of copies of the C2 and/or the C3 allele. Here the C2 and C3 alleles were considered equivalent and recoded as allele 'C5'
C6	Number of copies of the C1 and/or the C2 allele. Here the C1 and C2 alleles were considered equivalent and recoded as allele 'C6'
sex	Sex of the bank vole with two levels: female and male
log10.ELISA	log10-transformed value of the absorbance on the commercial Borrelia burgdorferi sensu lato-specific ELISA assay
nymphs.rec	Number of engorged nymphs recovered from each bank vole after the infectious challenge via nymphal tick bite
nymphs.inf	Number of engorged Borrelia afzelii-infected nymphs recovered from each bank vole after the infectious challenge via nymphal tick bite
challenge	Proof of whether the bank vole was challenged with at least one Borrelia afzelii-infected nymph (i.e. based on nymph.inf) with two levels: No (nymphs.inf = 0) and Yes (nymphs.inf > 0)
inf.criteria	Number of criteria for which bank vole tested positive for Borrelia afzelii infection. Six criteria included: ELISA, bladder, rear ankle joint, ear tissue, dorsal skin from the tick bite site, and heart tissue
infection1	Infection status of the bank vole with 2 levels: Negative or Positive. A bank vole was considered as infected if it tested positive for Borrelia afzelii on at least 1 of the 6 criteria
infection2	Infection status of the bank vole with 2 levels: 0 (Negative) or 1 (Positive). A bank vole was considered as infected if it tested positive for Borrelia afzelii on at least 1 of the 6 criteria

## Sheet: Infection status data
expt	population	strain	vole.id	geno1	geno2	geno3	geno4	C1	C2	C3	C4	C5	C6	sex	log10.ELISA	nymphs.rec	nymphs.inf	challenge	inf.criteria	infection1	infection2
1	Swiss	NE4049	v072	C1C3	C4C4	C1C5	C3C6	1	0	1	2	1	1	male	2.77	0	0	No	0	Negative	0
1	Swiss	NE4049	v081	C1C1	C4C4	C1C1	C6C6	2	0	0	2	0	2	female	2.63	1	0	No	0	Negative	0
1	Swiss	NE4049	v086	C1C3	C4C4	C1C5	C3C6	1	0	1	2	1	1	female	2.64	0	0	No	0	Negative	0
1	Swiss	NE4049	v087	C1C3	C4C4	C1C5	C3C6	1	0	1	2	1	1	male	2.66	1	0	No	0	Negative	0
1	Swiss	NE4049	v088	C1C3	C4C4	C1C5	C3C6	1	0	1	2	1	1	female	2.57	0	0	No	0	Negative	0
1	Swiss	NE4049	v092	C1C3	C4C4	C1C5	C3C6	1	0	1	2	1	1	male	2.8	0	0	No	0	Negative	0
1	Swiss	NE4049	v095	C3C3	C4C4	C5C5	C3C3	0	0	2	2	2	0	male	3.47	0	0	No	0	Negative	0
1	Swiss	NE4049	v096	C3C3	C4C4	C5C5	C3C3	0	0	2	2	2	0	male	2.61	3	0	No	0	Negative	0
1	Swiss	NE4049	v114	C1C3	C4C4	C1C5	C3C6	1	0	1	2	1	1	female	2.64	0	0	No	0	Negative	0
1	Swiss	NE4049	v123	C1C1	C4C4	C1C1	C6C6	2	0	0	2	0	2	female	2.5	0	0	No	0	Negative	0
1	Swiss	NE4049	v126	C3C3	C4C4	C5C5	C3C3	0	0	2	2	2	0	female	2.87	1	0	No	0	Negative	0
1	Swiss	NE4049	v139	C1C1	C4C4	C1C1	C6C6	2	0	0	2	0	2	female	2.52	2	0	No	0	Negative	0
1	Swiss	NE4049	v107	C1C1	C4C4	C1C1	C6C6	2	0	0	2	0	2	female	2.52	2	1	Yes	0	Negative	0
1	Swiss	NE4049	v131	C3C3	C4C4	C5C5	C3C3	0	0	2	2	2	0	male	2.5	1	1	Yes	0	Negative	0
1	Swiss	NE4049	v135	C1C1	C4C4	C1C1	C6C6	2	0	0	2	0	2	female	2.55	3	2	Yes	0	Negative	0
1	Swiss	NE4049	v157	C1C1	C4C4	C1C1	C6C6	2	0	0	2	0	2	female	2.69	3	1	Yes	0	Negative	0
1	Swiss	NE4049	v048	C3C3	C4C4	C5C5	C3C3	0	0	2	2	2	0	female	3.37	1	1	Yes	6	Positive	1
1	Swiss	NE4049	v054	C1C1	C4C4	C1C1	C6C6	2	0	0	2	0	2	female	3.51	3	3	Yes	6	Positive	1
1	Swiss	NE4049	v056	C3C3	C4C4	C5C5	C3C3	0	0	2	2	2	0	male	3.66	1	1	Yes	6	Positive	1
1	Swiss	NE4049	v069	C3C3	C4C4	C5C5	C3C3	0	0	2	2	2	0	male	3.33	1	0	Yes	5	Positive	1
1	Swiss	NE4049	v070	C1C3	C4C4	C1C5	C3C6	1	0	1	2	1	1	male	3.59	3	3	Yes	6	Positive	1
1	Swiss	NE4049	v073	C3C3	C4C4	C5C5	C3C3	0	0	2	2	2	0	female	3.54	2	1	Yes	5	Positive	1
1	Swiss	NE4049	v076	C3C3	C4C4	C5C5	C3C3	0	0	2	2	2	0	female	3.59	2	2	Yes	6	Positive	1
1	Swiss	NE4049	v079	C3C3	C4C4	C5C5	C3C3	0	0	2	2	2	0	female	3.74	2	2	Yes	6	Positive	1
1	Swiss	NE4049	v083	C1C1	C4C4	C1C1	C6C6	2	0	0	2	0	2	male	3.06	2	2	Yes	6	Positive	1
1	Swiss	NE4049	v090	C1C1	C4C4	C1C1	C6C6	2	0	0	2	0	2	male	3.74	1	1	Yes	6	Positive	1
1	Swiss	NE4049	v091	C1C1	C4C4	C1C1	C6C6	2	0	0	2	0	2	male	3.39	2	1	Yes	6	Positive	1
1	Swiss	NE4049	v094	C3C3	C4C4	C5C5	C3C3	0	0	2	2	2	0	female	3.52	1	1	Yes	6	Positive	1
1	Swiss	NE4049	v097	C1C3	C4C4	C1C5	C3C6	1	0	1	2	1	1	male	3.4	2	1	Yes	6	Positive	1
1	Swiss	NE4049	v098	C1C3	C4C4	C1C5	C3C6	1	0	1	2	1	1	male	3.35	1	1	Yes	6	Positive	1
1	Swiss	NE4049	v099	C1C1	C4C4	C1C1	C6C6	2	0	0	2	0	2	male	3.47	1	0	Yes	5	Positive	1
1	Swiss	NE4049	v102	C3C3	C4C4	C5C5	C3C3	0	0	2	2	2	0	female	3.35	1	1	Yes	6	Positive	1
1	Swiss	NE4049	v104	C3C3	C4C4	C5C5	C3C3	0	0	2	2	2	0	male	3.52	1	1	Yes	6	Positive	1
1	Swiss	NE4049	v105	C3C3	C4C4	C5C5	C3C3	0	0	2	2	2	0	male	3.74	3	2	Yes	6	Positive	1
1	Swiss	NE4049	v108	C1C1	C4C4	C1C1	C6C6	2	0	0	2	0	2	female	3.64	3	2	Yes	6	Positive	1
1	Swiss	NE4049	v109	C1C1	C4C4	C1C1	C6C6	2	0	0	2	0	2	female	3.26	1	1	Yes	6	Positive	1
1	Swiss	NE4049	v110	C1C1	C4C4	C1C1	C6C6	2	0	0	2	0	2	male	3.18	3	2	Yes	6	Positive	1
1	Swiss	NE4049	v111	C1C1	C4C4	C1C1	C6C6	2	0	0	2	0	2	female	3.59	2	1	Yes	6	Positive	1
1	Swiss	NE4049	v112	C3C3	C4C4	C5C5	C3C3	0	0	2	2	2	0	male	3.58	1	0	Yes	4	Positive	1
1	Swiss	NE4049	v119	C1C3	C4C4	C1C5	C3C6	1	0	1	2	1	1	female	3.75	2	2	Yes	5	Positive	1
1	Swiss	NE4049	v121	C1C1	C4C4	C1C1	C6C6	2	0	0	2	0	2	female	3.31	2	2	Yes	6	Positive	1
1	Swiss	NE4049	v122	C1C1	C4C4	C1C1	C6C6	2	0	0	2	0	2	female	3.43	0	0	Yes	4	Positive	1
1	Swiss	NE4049	v124	C1C3	C4C4	C1C5	C3C6	1	0	1	2	1	1	female	3.43	3	1	Yes	6	Positive	1
1	Swiss	NE4049	v127	C3C3	C4C4	C5C5	C3C3	0	0	2	2	2	0	female	3.08	3	1	Yes	6	Positive	1
1	Swiss	NE4049	v130	C3C3	C4C4	C5C5	C3C3	0	0	2	2	2	0	male	3.47	2	2	Yes	6	Positive	1
1	Swiss	NE4049	v133	C1C3	C4C4	C1C5	C3C6	1	0	1	2	1	1	male	3.37	3	2	Yes	4	Positive	1
1	Swiss	NE4049	v134	C1C3	C4C4	C1C5	C3C6	1	0	1	2	1	1	female	3.39	3	1	Yes	6	Positive	1
1	Swiss	NE4049	v136	C1C3	C4C4	C1C5	C3C6	1	0	1	2	1	1	male	3.72	3	1	Yes	6	Positive	1
1	Swiss	NE4049	v138	C1C3	C4C4	C1C5	C3C6	1	0	1	2	1	1	female	3.04	3	2	Yes	6	Positive	1
1	Swiss	NE4049	v149	C3C3	C4C4	C5C5	C3C3	0	0	2	2	2	0	male	3.4	3	3	Yes	6	Positive	1
2	Finnish	Fin-Jyv-A3	2223	C1C2	C2C4	C1C5	C6C6	1	1	0	1	1	2	male	3.87	2	1	Yes	6	Positive	1
2	Finnish	Fin-Jyv-A3	2264	C3C3	C4C4	C5C5	C3C3	0	0	2	2	2	0	female	3.95	3	1	Yes	6	Positive	1
2	Finnish	Fin-Jyv-A3	2504	C3C3	C4C4	C5C5	C3C3	0	0	2	2	2	0	female	3.97	2	2	Yes	6	Positive	1
2	Finnish	Fin-Jyv-A3	2515	C2C2	C2C2	C5C5	C6C6	0	2	0	0	2	2	male	3.43	3	2	Yes	6	Positive	1
2	Finnish	Fin-Jyv-A3	2559	C1C2	C2C4	C1C5	C6C6	1	1	0	1	1	2	male	3.85	3	2	Yes	6	Positive	1
2	Finnish	Fin-Jyv-A3	2564	C1C3	C4C4	C1C5	C3C6	1	0	1	2	1	1	male	3.56	2	2	Yes	6	Positive	1
2	Finnish	Fin-Jyv-A3	2659	C1C1	C4C4	C1C1	C6C6	2	0	0	2	0	2	female	3.76	3	3	Yes	6	Positive	1
2	Finnish	Fin-Jyv-A3	2707	C1C2	C2C4	C1C5	C6C6	1	1	0	1	1	2	female	3.66	3	2	Yes	6	Positive	1
2	Finnish	Fin-Jyv-A3	2733	C2C2	C2C2	C5C5	C6C6	0	2	0	0	2	2	male	3.38	2	1	Yes	6	Positive	1
2	Finnish	Fin-Jyv-A3	2828	C1C2	C2C4	C1C5	C6C6	1	1	0	1	1	2	female	3.96	2	2	Yes	6	Positive	1
2	Finnish	Fin-Jyv-A3	3027	C2C2	C2C2	C5C5	C6C6	0	2	0	0	2	2	male	3.98	3	3	Yes	6	Positive	1
2	Finnish	Fin-Jyv-A3	3074	C1C2	C2C4	C1C5	C6C6	1	1	0	1	1	2	female	3.7	3	1	Yes	6	Positive	1
2	Finnish	Fin-Jyv-A3	3194	C3C3	C4C4	C5C5	C3C3	0	0	2	2	2	0	male	3.87	3	3	Yes	6	Positive	1
2	Finnish	Fin-Jyv-A3	3287	C3C3	C4C4	C5C5	C3C3	0	0	2	2	2	0	female	3.72	3	2	Yes	6	Positive	1
2	Finnish	Fin-Jyv-A3	3317	C1C1	C4C4	C1C1	C6C6	2	0	0	2	0	2	male	3.44	3	2	Yes	6	Positive	1
2	Finnish	Fin-Jyv-A3	3354	C2C2	C2C2	C5C5	C6C6	0	2	0	0	2	2	female	3.83	3	2	Yes	6	Positive	1
2	Finnish	Fin-Jyv-A3	3359	C1C1	C4C4	C1C1	C6C6	2	0	0	2	0	2	male	3.77	3	2	Yes	6	Positive	1
2	Finnish	Fin-Jyv-A3	3470	C3C3	C4C4	C5C5	C3C3	0	0	2	2	2	0	female	3.87	3	1	Yes	6	Positive	1
2	Finnish	Fin-Jyv-A3	3610	C1C1	C4C4	C1C1	C6C6	2	0	0	2	0	2	female	3.56	3	1	Yes	6	Positive	1
2	Finnish	Fin-Jyv-A3	3747	C1C1	C4C4	C1C1	C6C6	2	0	0	2	0	2	male	3.65	2	1	Yes	6	Positive	1
2	Finnish	Fin-Jyv-A3	3783	C1C3	C4C4	C1C5	C3C6	1	0	1	2	1	1	male	3.75	2	2	Yes	6	Positive	1
2	Finnish	Fin-Jyv-A3	3889	C3C3	C4C4	C5C5	C3C3	0	0	2	2	2	0	female	3.8	2	1	Yes	6	Positive	1
2	Finnish	Fin-Jyv-A3	3892	C1C1	C4C4	C1C1	C6C6	2	0	0	2	0	2	male	3.82	3	1	Yes	6	Positive	1
2	Finnish	Fin-Jyv-A3	3915	C1C3	C4C4	C1C5	C3C6	1	0	1	2	1	1	female	3.55	3	3	Yes	6	Positive	1
2	Finnish	Fin-Jyv-A3	4067	C2C2	C2C2	C5C5	C6C6	0	2	0	0	2	2	female	3.9	2	2	Yes	6	Positive	1
2	Finnish	Fin-Jyv-A3	4088	C2C2	C2C2	C5C5	C6C6	0	2	0	0	2	2	female	3.86	3	3	Yes	6	Positive	1
2	Finnish	Fin-Jyv-A3	4099	C1C1	C4C4	C1C1	C6C6	2	0	0	2	0	2	male	3.53	2	1	Yes	6	Positive	1
2	Finnish	Fin-Jyv-A3	4165	C1C2	C2C4	C1C5	C6C6	1	1	0	1	1	2	male	3.95	3	1	Yes	6	Positive	1
2	Finnish	Fin-Jyv-A3	T01	C2C2	C2C2	C5C5	C6C6	0	2	0	0	2	2	male	3.87	2	1	Yes	6	Positive	1
2	Finnish	Fin-Jyv-A3	T02	C2C2	C2C2	C5C5	C6C6	0	2	0	0	2	2	male	3.59	3	2	Yes	6	Positive	1
2	Finnish	Fin-Jyv-A3	T03	C2C2	C2C2	C5C5	C6C6	0	2	0	0	2	2	male	3.69	2	2	Yes	6	Positive	1
2	Finnish	Fin-Jyv-A3	T04	C2C2	C2C2	C5C5	C6C6	0	2	0	0	2	2	male	3.8	3	3	Yes	6	Positive	1
2	Finnish	Fin-Jyv-A3	T05	C2C3	C2C4	C5C5	C3C6	0	2	0	0	2	2	male	3.91	3	3	Yes	6	Positive	1
2	Finnish	Fin-Jyv-A3	T06	C2C2	C2C2	C5C5	C6C6	0	2	0	0	2	2	female	3.9	2	2	Yes	6	Positive	1
2	Finnish	Fin-Jyv-A3	T09	C1C2	C2C4	C1C5	C6C6	1	1	0	1	1	2	female	3.86	3	2	Yes	6	Positive	1
2	Finnish	Fin-Jyv-A3	T107	C1C1	C4C4	C1C1	C6C6	2	0	0	2	0	2	female	3.51	2	2	Yes	5	Positive	1
2	Finnish	Fin-Jyv-A3	T108	C3C3	C4C4	C5C5	C3C3	0	0	2	2	2	0	male	3.22	2	0	Yes	5	Positive	1
2	Finnish	Fin-Jyv-A3	T110	C1C3	C4C4	C1C5	C3C6	1	0	1	2	1	1	female	3.7	2	2	Yes	6	Positive	1
2	Finnish	Fin-Jyv-A3	T111	C1C3	C4C4	C1C5	C3C6	1	0	1	2	1	1	male	3.52	2	1	Yes	6	Positive	1
2	Finnish	Fin-Jyv-A3	T112	C1C3	C4C4	C1C5	C3C6	1	0	1	2	1	1	female	3.55	2	2	Yes	6	Positive	1
2	Finnish	Fin-Jyv-A3	T115	C3C3	C4C4	C5C5	C3C3	0	0	2	2	2	0	female	3.71	3	3	Yes	6	Positive	1
2	Finnish	Fin-Jyv-A3	T116	C1C1	C4C4	C1C1	C6C6	2	0	0	2	0	2	male	3.98	3	2	Yes	6	Positive	1
2	Finnish	Fin-Jyv-A3	T117	C2C2	C2C2	C5C5	C6C6	0	2	0	0	2	2	male	3.77	3	3	Yes	6	Positive	1
2	Finnish	Fin-Jyv-A3	T12	C1C1	C4C4	C1C1	C6C6	2	0	0	2	0	2	male	3.57	3	3	Yes	6	Positive	1
2	Finnish	Fin-Jyv-A3	T14	C1C1	C4C4	C1C1	C6C6	2	0	0	2	0	2	female	3.74	3	1	Yes	6	Positive	1
2	Finnish	Fin-Jyv-A3	T15	C1C3	C4C4	C1C5	C3C6	1	0	1	2	1	1	male	3.87	2	2	Yes	6	Positive	1
2	Finnish	Fin-Jyv-A3	T16	C3C3	C4C4	C5C5	C3C3	0	0	2	2	2	0	male	3.72	3	3	Yes	6	Positive	1
2	Finnish	Fin-Jyv-A3	T17	C3C3	C4C4	C5C5	C3C3	0	0	2	2	2	0	male	3.65	3	3	Yes	6	Positive	1
2	Finnish	Fin-Jyv-A3	T18	C1C3	C4C4	C1C5	C3C6	1	0	1	2	1	1	female	3.69	3	3	Yes	6	Positive	1
2	Finnish	Fin-Jyv-A3	T206	C1C2	C2C4	C1C5	C6C6	1	1	0	1	1	2	male	3.76	3	1	Yes	6	Positive	1
