# Supplementary material for: Susceptibility to infection with Borrelia afzelii and TLR2 polymorphism in a wild reservoir host
Source: Sci Rep. 2019 Apr 30;9:6711. doi: 10.1038/s41598-019-43160-3 (PMC6491475; doi:10.1038/s41598-019-43160-3)
Supplement: Supplementary file 3 — Dataset 2 [file 41598_2019_43160_MOESM3_ESM.xlsx]

## Sheet: Legend
Legend explaining the meaning of the variables in the Sheet titled "Tissue spirochete load data"
expt	Experiment with two levels: 1, 2. Experiment 1 was done with Swiss bank voles and B. afzelii strain NE4049. Experiment 2 was done with Finnish bank voles and B. afzelii strain Fin-Jyv-A3
population	Origin of the bank vole population with two levels: Swiss and Finnish
strain	Name of the strain with two levels: NE4049 and Fin-Jyv-A3
vole.id	Unique vole identification number
geno1	TLR2 genotype with six levels: C1C1, C2C2, C3C3, C1C2, C1C3, C2C3
geno2	TLR2 genotype with three levels: C2C2, C2C4, C4C4. Here the C1 and C3 alleles were considered equivalent and recoded as allele 'C4'
geno3	TLR2 genotype with three levels: C1C1, C1C5, C5C5. Here the C2 and C3 alleles were considered equivalent and recoded as allele 'C5'
geno4	TLR2 genotype with three levels: C3C3, C3C6, C6C6. Here the C1 and C2 alleles were considered equivalent and recoded as allele 'C6'
C1	Number of copies of the C1 allele
C2	Number of copies of the C2 allele
C3	Number of copies of the C3 allele
C4	Number of copies of the C1 and/or the C3 allele. Here the C1 and C3 alleles were considered equivalent and recoded as allele 'C4'
C5	Number of copies of the C2 and/or the C3 allele. Here the C2 and C3 alleles were considered equivalent and recoded as allele 'C5'
C6	Number of copies of the C1 and/or the C2 allele. Here the C1 and C2 alleles were considered equivalent and recoded as allele 'C6'
sex	Sex of the bank vole with two levels: female and male
log10.ELISA	log10-transformed value of the absorbance on the commercial Borrelia burgdorferi sensu lato-specific ELISA assay
nymphs.rec	Number of engorged nymphs recovered from each bank vole after the infectious challenge via nymphal tick bite
nymphs.inf	Number of engorged Borrelia afzelii-infected nymphs recovered from each bank vole after the infectious challenge via nymphal tick bite
challenge	Proof of whether the bank vole was challenged with at least one Borrelia afzelii-infected nymph (i.e. based on nymph.inf) with two levels: No (nymphs.inf = 0) and Yes (nymphs.inf > 0)
criteria	Number of criteria for which bank vole tested positive for Borrelia afzelii infection. Six criteria included: ELISA, bladder, rear ankle joint, ear tissue, dorsal skin from the tick bite site, and heart tissue
infection1	Infection status of the bank vole with 2 levels: Negative or Positive. A bank vole was considered as infected if it tested positive for Borrelia afzelii on at least 1 of the 6 criteria
infection2	Infection status of the bank vole with 2 levels: 0 (Negative) or 1 (Positive). A bank vole was considered as infected if it tested positive for Borrelia afzelii on at least 1 of the 6 criteria
organ	Organ from which the tissue sample was taken with four levels: Bladder, Joint, Ear, Skin
dna.conc	DNA concentration of the DNA extraction for the tissue sample measured in ng of DNA per μl of elution fluid. DNA extraction contains DNA from both the mouse and Borrelia afzelii
spiro.load	Number of spirochetes in 3 μl of DNA template as estimated by the flagellin qPCR
spiro.per.mg.DNA	Spirochete load per mg of DNA; mg of DNA contains DNA from both the mouse and Borrelia afzelii. This variable is calculated as follows: 1000*spiro.load/(3*dna.conc)

## Sheet: Tissue spirochete load data
expt	population	strain	vole.id	geno1	geno2	geno3	geno4	C1	C2	C3	C4	C5	C6	sex	log10.ELISA	nymphs.rec	nymphs.inf	challenge	criteria	infection1	infection2	organ	dna.conc	spiro.load	spiro.per.mg.DNA
1	Swiss	NE4049	v072	C1C3	C4C4	C1C5	C3C6	1	0	1	2	1	1	male	2.77	0	0	No	0	Negative	0	Bladder	242.2	0	0
1	Swiss	NE4049	v081	C1C1	C4C4	C1C1	C6C6	2	0	0	2	0	2	female	2.63	1	0	No	0	Negative	0	Bladder	253.3	0	0
1	Swiss	NE4049	v086	C1C3	C4C4	C1C5	C3C6	1	0	1	2	1	1	female	2.64	0	0	No	0	Negative	0	Bladder	234.2	0	0
1	Swiss	NE4049	v087	C1C3	C4C4	C1C5	C3C6	1	0	1	2	1	1	male	2.66	1	0	No	0	Negative	0	Bladder	251.6	0	0
1	Swiss	NE4049	v088	C1C3	C4C4	C1C5	C3C6	1	0	1	2	1	1	female	2.57	0	0	No	0	Negative	0	Bladder	231.7	0	0
1	Swiss	NE4049	v092	C1C3	C4C4	C1C5	C3C6	1	0	1	2	1	1	male	2.8	0	0	No	0	Negative	0	Bladder	18.5	0	0
1	Swiss	NE4049	v095	C3C3	C4C4	C5C5	C3C3	0	0	2	2	2	0	male	3.47	0	0	No	0	Negative	0	Bladder	160.2	0	0
1	Swiss	NE4049	v096	C3C3	C4C4	C5C5	C3C3	0	0	2	2	2	0	male	2.61	3	0	No	0	Negative	0	Bladder	67.5	0	0
1	Swiss	NE4049	v114	C1C3	C4C4	C1C5	C3C6	1	0	1	2	1	1	female	2.64	0	0	No	0	Negative	0	Bladder	205	0	0
1	Swiss	NE4049	v123	C1C1	C4C4	C1C1	C6C6	2	0	0	2	0	2	female	2.5	0	0	No	0	Negative	0	Bladder	138.8	0	0
1	Swiss	NE4049	v126	C3C3	C4C4	C5C5	C3C3	0	0	2	2	2	0	female	2.87	1	0	No	0	Negative	0	Bladder	158.7	0	0
1	Swiss	NE4049	v139	C1C1	C4C4	C1C1	C6C6	2	0	0	2	0	2	female	2.52	2	0	No	0	Negative	0	Bladder	97.8	0	0
1	Swiss	NE4049	v107	C1C1	C4C4	C1C1	C6C6	2	0	0	2	0	2	female	2.52	2	1	Yes	0	Negative	0	Bladder	210.8	0	0
1	Swiss	NE4049	v131	C3C3	C4C4	C5C5	C3C3	0	0	2	2	2	0	male	2.5	1	1	Yes	0	Negative	0	Bladder	131.2	0	0
1	Swiss	NE4049	v135	C1C1	C4C4	C1C1	C6C6	2	0	0	2	0	2	female	2.55	3	2	Yes	0	Negative	0	Bladder	71.3	0	0
1	Swiss	NE4049	v157	C1C1	C4C4	C1C1	C6C6	2	0	0	2	0	2	female	2.69	3	1	Yes	0	Negative	0	Bladder	64	0	0
1	Swiss	NE4049	v048	C3C3	C4C4	C5C5	C3C3	0	0	2	2	2	0	female	3.37	1	1	Yes	6	Positive	1	Bladder	109.8	208.45	632.818
1	Swiss	NE4049	v054	C1C1	C4C4	C1C1	C6C6	2	0	0	2	0	2	female	3.51	3	3	Yes	6	Positive	1	Bladder	201	4.68486	7.76926
1	Swiss	NE4049	v056	C3C3	C4C4	C5C5	C3C3	0	0	2	2	2	0	male	3.66	1	1	Yes	6	Positive	1	Bladder	251	5.6377	7.48698
1	Swiss	NE4049	v069	C3C3	C4C4	C5C5	C3C3	0	0	2	2	2	0	male	3.33	1	0	Yes	5	Positive	1	Bladder	158.7	1240.62	2605.79
1	Swiss	NE4049	v070	C1C3	C4C4	C1C5	C3C6	1	0	1	2	1	1	male	3.59	3	3	Yes	6	Positive	1	Bladder	134.3	2409.46	5980.29
1	Swiss	NE4049	v073	C3C3	C4C4	C5C5	C3C3	0	0	2	2	2	0	female	3.54	2	1	Yes	5	Positive	1	Bladder	165.7	59.6729	120.042
1	Swiss	NE4049	v076	C3C3	C4C4	C5C5	C3C3	0	0	2	2	2	0	female	3.59	2	2	Yes	6	Positive	1	Bladder	188.4	2176.68	3851.17
1	Swiss	NE4049	v079	C3C3	C4C4	C5C5	C3C3	0	0	2	2	2	0	female	3.74	2	2	Yes	6	Positive	1	Bladder	313.7	206.576	219.505
1	Swiss	NE4049	v083	C1C1	C4C4	C1C1	C6C6	2	0	0	2	0	2	male	3.06	2	2	Yes	6	Positive	1	Bladder	182.8	4.16119	7.58788
1	Swiss	NE4049	v090	C1C1	C4C4	C1C1	C6C6	2	0	0	2	0	2	male	3.74	1	1	Yes	6	Positive	1	Bladder	101.5	387.841	1273.7
1	Swiss	NE4049	v091	C1C1	C4C4	C1C1	C6C6	2	0	0	2	0	2	male	3.39	2	1	Yes	6	Positive	1	Bladder	179.6	240.856	447.023
1	Swiss	NE4049	v094	C3C3	C4C4	C5C5	C3C3	0	0	2	2	2	0	female	3.52	1	1	Yes	6	Positive	1	Bladder	91.5	85.6378	311.977
1	Swiss	NE4049	v097	C1C3	C4C4	C1C5	C3C6	1	0	1	2	1	1	male	3.4	2	1	Yes	6	Positive	1	Bladder	332.1	1167.25	1171.58
1	Swiss	NE4049	v098	C1C3	C4C4	C1C5	C3C6	1	0	1	2	1	1	male	3.35	1	1	Yes	6	Positive	1	Bladder	362.3	36.5593	33.6363
1	Swiss	NE4049	v099	C1C1	C4C4	C1C1	C6C6	2	0	0	2	0	2	male	3.47	1	0	Yes	5	Positive	1	Bladder	175	738.093	1405.89
1	Swiss	NE4049	v102	C3C3	C4C4	C5C5	C3C3	0	0	2	2	2	0	female	3.35	1	1	Yes	6	Positive	1	Bladder	193.4	3054.06	5263.8
1	Swiss	NE4049	v104	C3C3	C4C4	C5C5	C3C3	0	0	2	2	2	0	male	3.52	1	1	Yes	6	Positive	1	Bladder	180.7	4170.55	7693.32
1	Swiss	NE4049	v105	C3C3	C4C4	C5C5	C3C3	0	0	2	2	2	0	male	3.74	3	2	Yes	6	Positive	1	Bladder	108.7	1073.7	3292.54
1	Swiss	NE4049	v108	C1C1	C4C4	C1C1	C6C6	2	0	0	2	0	2	female	3.64	3	2	Yes	6	Positive	1	Bladder	170.3	2560.91	5012.55
1	Swiss	NE4049	v109	C1C1	C4C4	C1C1	C6C6	2	0	0	2	0	2	female	3.26	1	1	Yes	6	Positive	1	Bladder	229.6	760.078	1103.48
1	Swiss	NE4049	v110	C1C1	C4C4	C1C1	C6C6	2	0	0	2	0	2	male	3.18	3	2	Yes	6	Positive	1	Bladder	72.7	248.591	1139.8
1	Swiss	NE4049	v111	C1C1	C4C4	C1C1	C6C6	2	0	0	2	0	2	female	3.59	2	1	Yes	6	Positive	1	Bladder	249	779.192	1043.09
1	Swiss	NE4049	v112	C3C3	C4C4	C5C5	C3C3	0	0	2	2	2	0	male	3.58	1	0	Yes	4	Positive	1	Bladder	84.9	10.8508	42.6023
1	Swiss	NE4049	v119	C1C3	C4C4	C1C5	C3C6	1	0	1	2	1	1	female	3.75	2	2	Yes	5	Positive	1	Bladder	315.8	11.3777	12.0094
1	Swiss	NE4049	v121	C1C1	C4C4	C1C1	C6C6	2	0	0	2	0	2	female	3.31	2	2	Yes	6	Positive	1	Bladder	452.3	765.244	563.965
1	Swiss	NE4049	v122	C1C1	C4C4	C1C1	C6C6	2	0	0	2	0	2	female	3.43	0	0	Yes	4	Positive	1	Bladder	156.1	24.8498	53.064
1	Swiss	NE4049	v124	C1C3	C4C4	C1C5	C3C6	1	0	1	2	1	1	female	3.43	3	1	Yes	6	Positive	1	Bladder	97.2	157.905	541.511
1	Swiss	NE4049	v127	C3C3	C4C4	C5C5	C3C3	0	0	2	2	2	0	female	3.08	3	1	Yes	6	Positive	1	Bladder	160.7	2771.49	5748.79
1	Swiss	NE4049	v130	C3C3	C4C4	C5C5	C3C3	0	0	2	2	2	0	male	3.47	2	2	Yes	6	Positive	1	Bladder	100.6	302.547	1002.48
1	Swiss	NE4049	v133	C1C3	C4C4	C1C5	C3C6	1	0	1	2	1	1	male	3.37	3	2	Yes	4	Positive	1	Bladder	145.5	131.513	301.291
1	Swiss	NE4049	v134	C1C3	C4C4	C1C5	C3C6	1	0	1	2	1	1	female	3.39	3	1	Yes	6	Positive	1	Bladder	64.6	87.3958	450.959
1	Swiss	NE4049	v136	C1C3	C4C4	C1C5	C3C6	1	0	1	2	1	1	male	3.72	3	1	Yes	6	Positive	1	Bladder	174.5	637.346	1217.47
1	Swiss	NE4049	v138	C1C3	C4C4	C1C5	C3C6	1	0	1	2	1	1	female	3.04	3	2	Yes	6	Positive	1	Bladder	157.2	3365.43	7136.21
1	Swiss	NE4049	v149	C3C3	C4C4	C5C5	C3C3	0	0	2	2	2	0	male	3.4	3	3	Yes	6	Positive	1	Bladder	219.1	1364.02	2075.19
1	Swiss	NE4049	v072	C1C3	C4C4	C1C5	C3C6	1	0	1	2	1	1	male	2.77	0	0	No	0	Negative	0	Joint	53.7	0	0
1	Swiss	NE4049	v081	C1C1	C4C4	C1C1	C6C6	2	0	0	2	0	2	female	2.63	1	0	No	0	Negative	0	Joint	73.5	0	0
1	Swiss	NE4049	v086	C1C3	C4C4	C1C5	C3C6	1	0	1	2	1	1	female	2.64	0	0	No	0	Negative	0	Joint	27	0	0
1	Swiss	NE4049	v087	C1C3	C4C4	C1C5	C3C6	1	0	1	2	1	1	male	2.66	1	0	No	0	Negative	0	Joint	50	0	0
1	Swiss	NE4049	v088	C1C3	C4C4	C1C5	C3C6	1	0	1	2	1	1	female	2.57	0	0	No	0	Negative	0	Joint	75.8	0	0
1	Swiss	NE4049	v092	C1C3	C4C4	C1C5	C3C6	1	0	1	2	1	1	male	2.8	0	0	No	0	Negative	0	Joint	15.6	0	0
1	Swiss	NE4049	v095	C3C3	C4C4	C5C5	C3C3	0	0	2	2	2	0	male	3.47	0	0	No	0	Negative	0	Joint	20.3	0	0
1	Swiss	NE4049	v096	C3C3	C4C4	C5C5	C3C3	0	0	2	2	2	0	male	2.61	3	0	No	0	Negative	0	Joint	47.8	0	0
1	Swiss	NE4049	v114	C1C3	C4C4	C1C5	C3C6	1	0	1	2	1	1	female	2.64	0	0	No	0	Negative	0	Joint	20.6	0	0
1	Swiss	NE4049	v123	C1C1	C4C4	C1C1	C6C6	2	0	0	2	0	2	female	2.5	0	0	No	0	Negative	0	Joint	91.2	0	0
1	Swiss	NE4049	v126	C3C3	C4C4	C5C5	C3C3	0	0	2	2	2	0	female	2.87	1	0	No	0	Negative	0	Joint	19.1	0	0
1	Swiss	NE4049	v139	C1C1	C4C4	C1C1	C6C6	2	0	0	2	0	2	female	2.52	2	0	No	0	Negative	0	Joint	13.2	0	0
1	Swiss	NE4049	v107	C1C1	C4C4	C1C1	C6C6	2	0	0	2	0	2	female	2.52	2	1	Yes	0	Negative	0	Joint	16.3	0	0
1	Swiss	NE4049	v131	C3C3	C4C4	C5C5	C3C3	0	0	2	2	2	0	male	2.5	1	1	Yes	0	Negative	0	Joint	22.8	0	0
1	Swiss	NE4049	v135	C1C1	C4C4	C1C1	C6C6	2	0	0	2	0	2	female	2.55	3	2	Yes	0	Negative	0	Joint	19.7	0	0
1	Swiss	NE4049	v157	C1C1	C4C4	C1C1	C6C6	2	0	0	2	0	2	female	2.69	3	1	Yes	0	Negative	0	Joint	55.7	0	0
1	Swiss	NE4049	v048	C3C3	C4C4	C5C5	C3C3	0	0	2	2	2	0	female	3.37	1	1	Yes	6	Positive	1	Joint	34.3	1988.72	19326.7
1	Swiss	NE4049	v054	C1C1	C4C4	C1C1	C6C6	2	0	0	2	0	2	female	3.51	3	3	Yes	6	Positive	1	Joint	35.9	1388.88	12895.8
1	Swiss	NE4049	v056	C3C3	C4C4	C5C5	C3C3	0	0	2	2	2	0	male	3.66	1	1	Yes	6	Positive	1	Joint	26.4	2038.73	25741.5
1	Swiss	NE4049	v069	C3C3	C4C4	C5C5	C3C3	0	0	2	2	2	0	male	3.33	1	0	Yes	5	Positive	1	Joint	61.3	850.914	4627.05
1	Swiss	NE4049	v070	C1C3	C4C4	C1C5	C3C6	1	0	1	2	1	1	male	3.59	3	3	Yes	6	Positive	1	Joint	45.3	682.012	5018.48
1	Swiss	NE4049	v073	C3C3	C4C4	C5C5	C3C3	0	0	2	2	2	0	female	3.54	2	1	Yes	5	Positive	1	Joint	35.1	815.183	7741.53
1	Swiss	NE4049	v076	C3C3	C4C4	C5C5	C3C3	0	0	2	2	2	0	female	3.59	2	2	Yes	6	Positive	1	Joint	84.3	1626.69	6432.13
1	Swiss	NE4049	v079	C3C3	C4C4	C5C5	C3C3	0	0	2	2	2	0	female	3.74	2	2	Yes	6	Positive	1	Joint	82.4	6275.86	25387.8
1	Swiss	NE4049	v083	C1C1	C4C4	C1C1	C6C6	2	0	0	2	0	2	male	3.06	2	2	Yes	6	Positive	1	Joint	35.1	1931.19	18339.9
1	Swiss	NE4049	v090	C1C1	C4C4	C1C1	C6C6	2	0	0	2	0	2	male	3.74	1	1	Yes	6	Positive	1	Joint	89.9	5644	20927
1	Swiss	NE4049	v091	C1C1	C4C4	C1C1	C6C6	2	0	0	2	0	2	male	3.39	2	1	Yes	6	Positive	1	Joint	24.8	583.625	7844.42
1	Swiss	NE4049	v094	C3C3	C4C4	C5C5	C3C3	0	0	2	2	2	0	female	3.52	1	1	Yes	6	Positive	1	Joint	41.3	920.884	7432.48
1	Swiss	NE4049	v097	C1C3	C4C4	C1C5	C3C6	1	0	1	2	1	1	male	3.4	2	1	Yes	6	Positive	1	Joint	82.8	115.371	464.458
1	Swiss	NE4049	v098	C1C3	C4C4	C1C5	C3C6	1	0	1	2	1	1	male	3.35	1	1	Yes	6	Positive	1	Joint	27.2	14.8176	181.588
1	Swiss	NE4049	v099	C1C1	C4C4	C1C1	C6C6	2	0	0	2	0	2	male	3.47	1	0	Yes	5	Positive	1	Joint	23.8	2721.88	38121.6
1	Swiss	NE4049	v102	C3C3	C4C4	C5C5	C3C3	0	0	2	2	2	0	female	3.35	1	1	Yes	6	Positive	1	Joint	111.7	761.796	2273.34
1	Swiss	NE4049	v104	C3C3	C4C4	C5C5	C3C3	0	0	2	2	2	0	male	3.52	1	1	Yes	6	Positive	1	Joint	28.6	10524.9	122668
1	Swiss	NE4049	v105	C3C3	C4C4	C5C5	C3C3	0	0	2	2	2	0	male	3.74	3	2	Yes	6	Positive	1	Joint	52.8	3995.43	25223.6
1	Swiss	NE4049	v108	C1C1	C4C4	C1C1	C6C6	2	0	0	2	0	2	female	3.64	3	2	Yes	6	Positive	1	Joint	56.5	165.198	974.622
1	Swiss	NE4049	v109	C1C1	C4C4	C1C1	C6C6	2	0	0	2	0	2	female	3.26	1	1	Yes	6	Positive	1	Joint	88.4	2318.73	8743.33
1	Swiss	NE4049	v110	C1C1	C4C4	C1C1	C6C6	2	0	0	2	0	2	male	3.18	3	2	Yes	6	Positive	1	Joint	56.9	1841.76	10789.5
1	Swiss	NE4049	v111	C1C1	C4C4	C1C1	C6C6	2	0	0	2	0	2	female	3.59	2	1	Yes	6	Positive	1	Joint	25.4	3844.98	50459
1	Swiss	NE4049	v112	C3C3	C4C4	C5C5	C3C3	0	0	2	2	2	0	male	3.58	1	0	Yes	4	Positive	1	Joint	23.3	413.152	5910.61
1	Swiss	NE4049	v119	C1C3	C4C4	C1C5	C3C6	1	0	1	2	1	1	female	3.75	2	2	Yes	5	Positive	1	Joint	23.8	0	0
1	Swiss	NE4049	v121	C1C1	C4C4	C1C1	C6C6	2	0	0	2	0	2	female	3.31	2	2	Yes	6	Positive	1	Joint	118.2	1752.52	4942.23
1	Swiss	NE4049	v122	C1C1	C4C4	C1C1	C6C6	2	0	0	2	0	2	female	3.43	0	0	Yes	4	Positive	1	Joint	28.2	54.0298	638.65
1	Swiss	NE4049	v124	C1C3	C4C4	C1C5	C3C6	1	0	1	2	1	1	female	3.43	3	1	Yes	6	Positive	1	Joint	76.9	190.45	825.53
1	Swiss	NE4049	v127	C3C3	C4C4	C5C5	C3C3	0	0	2	2	2	0	female	3.08	3	1	Yes	6	Positive	1	Joint	52.1	7918.99	50665.3
1	Swiss	NE4049	v130	C3C3	C4C4	C5C5	C3C3	0	0	2	2	2	0	male	3.47	2	2	Yes	6	Positive	1	Joint	82.6	4851.66	19578.9
1	Swiss	NE4049	v133	C1C3	C4C4	C1C5	C3C6	1	0	1	2	1	1	male	3.37	3	2	Yes	4	Positive	1	Joint	88.1	0	0
1	Swiss	NE4049	v134	C1C3	C4C4	C1C5	C3C6	1	0	1	2	1	1	female	3.39	3	1	Yes	6	Positive	1	Joint	79.7	4873.62	20383.2
1	Swiss	NE4049	v136	C1C3	C4C4	C1C5	C3C6	1	0	1	2	1	1	male	3.72	3	1	Yes	6	Positive	1	Joint	94.1	2196.43	7780.48
1	Swiss	NE4049	v138	C1C3	C4C4	C1C5	C3C6	1	0	1	2	1	1	female	3.04	3	2	Yes	6	Positive	1	Joint	91.2	5682.36	20768.9
1	Swiss	NE4049	v149	C3C3	C4C4	C5C5	C3C3	0	0	2	2	2	0	male	3.4	3	3	Yes	6	Positive	1	Joint	34.2	92.8892	905.353
1	Swiss	NE4049	v072	C1C3	C4C4	C1C5	C3C6	1	0	1	2	1	1	male	2.77	0	0	No	0	Negative	0	Ear	9.2	0	0
1	Swiss	NE4049	v081	C1C1	C4C4	C1C1	C6C6	2	0	0	2	0	2	female	2.63	1	0	No	0	Negative	0	Ear	7.4	0	0
1	Swiss	NE4049	v086	C1C3	C4C4	C1C5	C3C6	1	0	1	2	1	1	female	2.64	0	0	No	0	Negative	0	Ear	6.1	0	0
1	Swiss	NE4049	v087	C1C3	C4C4	C1C5	C3C6	1	0	1	2	1	1	male	2.66	1	0	No	0	Negative	0	Ear	8.7	0	0
1	Swiss	NE4049	v088	C1C3	C4C4	C1C5	C3C6	1	0	1	2	1	1	female	2.57	0	0	No	0	Negative	0	Ear	14.6	0	0
1	Swiss	NE4049	v092	C1C3	C4C4	C1C5	C3C6	1	0	1	2	1	1	male	2.8	0	0	No	0	Negative	0	Ear	7.5	0	0
1	Swiss	NE4049	v095	C3C3	C4C4	C5C5	C3C3	0	0	2	2	2	0	male	3.47	0	0	No	0	Negative	0	Ear	9.4	0	0
1	Swiss	NE4049	v096	C3C3	C4C4	C5C5	C3C3	0	0	2	2	2	0	male	2.61	3	0	No	0	Negative	0	Ear	17.7	0	0
1	Swiss	NE4049	v114	C1C3	C4C4	C1C5	C3C6	1	0	1	2	1	1	female	2.64	0	0	No	0	Negative	0	Ear	5.9	0	0
1	Swiss	NE4049	v123	C1C1	C4C4	C1C1	C6C6	2	0	0	2	0	2	female	2.5	0	0	No	0	Negative	0	Ear	11.6	0	0
1	Swiss	NE4049	v126	C3C3	C4C4	C5C5	C3C3	0	0	2	2	2	0	female	2.87	1	0	No	0	Negative	0	Ear	5.2	0	0
1	Swiss	NE4049	v139	C1C1	C4C4	C1C1	C6C6	2	0	0	2	0	2	female	2.52	2	0	No	0	Negative	0	Ear	10	0	0
1	Swiss	NE4049	v107	C1C1	C4C4	C1C1	C6C6	2	0	0	2	0	2	female	2.52	2	1	Yes	0	Negative	0	Ear	8.9	0	0
1	Swiss	NE4049	v131	C3C3	C4C4	C5C5	C3C3	0	0	2	2	2	0	male	2.5	1	1	Yes	0	Negative	0	Ear	7.6	0	0
1	Swiss	NE4049	v135	C1C1	C4C4	C1C1	C6C6	2	0	0	2	0	2	female	2.55	3	2	Yes	0	Negative	0	Ear	7.6	0	0
1	Swiss	NE4049	v157	C1C1	C4C4	C1C1	C6C6	2	0	0	2	0	2	female	2.69	3	1	Yes	0	Negative	0	Ear	13.9	0	0
1	Swiss	NE4049	v048	C3C3	C4C4	C5C5	C3C3	0	0	2	2	2	0	female	3.37	1	1	Yes	6	Positive	1	Ear	13.7	241.946	5886.77
1	Swiss	NE4049	v054	C1C1	C4C4	C1C1	C6C6	2	0	0	2	0	2	female	3.51	3	3	Yes	6	Positive	1	Ear	14.1	7.86562	185.949
1	Swiss	NE4049	v056	C3C3	C4C4	C5C5	C3C3	0	0	2	2	2	0	male	3.66	1	1	Yes	6	Positive	1	Ear	14.9	32.1445	719.116
1	Swiss	NE4049	v069	C3C3	C4C4	C5C5	C3C3	0	0	2	2	2	0	male	3.33	1	0	Yes	5	Positive	1	Ear	9.2	81.8568	2965.82
1	Swiss	NE4049	v070	C1C3	C4C4	C1C5	C3C6	1	0	1	2	1	1	male	3.59	3	3	Yes	6	Positive	1	Ear	13.5	196.123	4842.53
1	Swiss	NE4049	v073	C3C3	C4C4	C5C5	C3C3	0	0	2	2	2	0	female	3.54	2	1	Yes	5	Positive	1	Ear	17.5	146.237	2785.46
1	Swiss	NE4049	v076	C3C3	C4C4	C5C5	C3C3	0	0	2	2	2	0	female	3.59	2	2	Yes	6	Positive	1	Ear	9	6.15663	228.024
1	Swiss	NE4049	v079	C3C3	C4C4	C5C5	C3C3	0	0	2	2	2	0	female	3.74	2	2	Yes	6	Positive	1	Ear	10.3	119.886	3879.8
1	Swiss	NE4049	v083	C1C1	C4C4	C1C1	C6C6	2	0	0	2	0	2	male	3.06	2	2	Yes	6	Positive	1	Ear	15.9	3.36927	70.6347
1	Swiss	NE4049	v090	C1C1	C4C4	C1C1	C6C6	2	0	0	2	0	2	male	3.74	1	1	Yes	6	Positive	1	Ear	21.6	239.23	3691.83
1	Swiss	NE4049	v091	C1C1	C4C4	C1C1	C6C6	2	0	0	2	0	2	male	3.39	2	1	Yes	6	Positive	1	Ear	6.9	75.1266	3629.3
1	Swiss	NE4049	v094	C3C3	C4C4	C5C5	C3C3	0	0	2	2	2	0	female	3.52	1	1	Yes	6	Positive	1	Ear	11.1	67.8686	2038.1
1	Swiss	NE4049	v097	C1C3	C4C4	C1C5	C3C6	1	0	1	2	1	1	male	3.4	2	1	Yes	6	Positive	1	Ear	10.5	62.2885	1977.41
1	Swiss	NE4049	v098	C1C3	C4C4	C1C5	C3C6	1	0	1	2	1	1	male	3.35	1	1	Yes	6	Positive	1	Ear	13.1	9.31696	237.073
1	Swiss	NE4049	v099	C1C1	C4C4	C1C1	C6C6	2	0	0	2	0	2	male	3.47	1	0	Yes	5	Positive	1	Ear	5	330.396	22026.4
1	Swiss	NE4049	v102	C3C3	C4C4	C5C5	C3C3	0	0	2	2	2	0	female	3.35	1	1	Yes	6	Positive	1	Ear	10.3	269.033	8706.55
1	Swiss	NE4049	v104	C3C3	C4C4	C5C5	C3C3	0	0	2	2	2	0	male	3.52	1	1	Yes	6	Positive	1	Ear	4.7	77.0158	5462.11
1	Swiss	NE4049	v105	C3C3	C4C4	C5C5	C3C3	0	0	2	2	2	0	male	3.74	3	2	Yes	6	Positive	1	Ear	7	12.175	579.763
1	Swiss	NE4049	v108	C1C1	C4C4	C1C1	C6C6	2	0	0	2	0	2	female	3.64	3	2	Yes	6	Positive	1	Ear	13.9	483.892	11604.1
1	Swiss	NE4049	v109	C1C1	C4C4	C1C1	C6C6	2	0	0	2	0	2	female	3.26	1	1	Yes	6	Positive	1	Ear	13.9	148.902	3570.79
1	Swiss	NE4049	v110	C1C1	C4C4	C1C1	C6C6	2	0	0	2	0	2	male	3.18	3	2	Yes	6	Positive	1	Ear	6.5	117.74	6037.94
1	Swiss	NE4049	v111	C1C1	C4C4	C1C1	C6C6	2	0	0	2	0	2	female	3.59	2	1	Yes	6	Positive	1	Ear	8.3	768.707	30871.8
1	Swiss	NE4049	v112	C3C3	C4C4	C5C5	C3C3	0	0	2	2	2	0	male	3.58	1	0	Yes	4	Positive	1	Ear	7.7	63.1381	2733.25
1	Swiss	NE4049	v119	C1C3	C4C4	C1C5	C3C6	1	0	1	2	1	1	female	3.75	2	2	Yes	5	Positive	1	Ear	7.8	7.76855	331.989
1	Swiss	NE4049	v121	C1C1	C4C4	C1C1	C6C6	2	0	0	2	0	2	female	3.31	2	2	Yes	6	Positive	1	Ear	16.1	490.491	10155.1
1	Swiss	NE4049	v122	C1C1	C4C4	C1C1	C6C6	2	0	0	2	0	2	female	3.43	0	0	Yes	4	Positive	1	Ear	8	0	0
1	Swiss	NE4049	v124	C1C3	C4C4	C1C5	C3C6	1	0	1	2	1	1	female	3.43	3	1	Yes	6	Positive	1	Ear	7.4	157.905	7112.82
1	Swiss	NE4049	v127	C3C3	C4C4	C5C5	C3C3	0	0	2	2	2	0	female	3.08	3	1	Yes	6	Positive	1	Ear	8.2	168.209	6837.78
1	Swiss	NE4049	v130	C3C3	C4C4	C5C5	C3C3	0	0	2	2	2	0	male	3.47	2	2	Yes	6	Positive	1	Ear	7.9	202.878	8560.27
1	Swiss	NE4049	v133	C1C3	C4C4	C1C5	C3C6	1	0	1	2	1	1	male	3.37	3	2	Yes	4	Positive	1	Ear	7.8	72.789	3110.64
1	Swiss	NE4049	v134	C1C3	C4C4	C1C5	C3C6	1	0	1	2	1	1	female	3.39	3	1	Yes	6	Positive	1	Ear	9.6	689.754	23949.8
1	Swiss	NE4049	v136	C1C3	C4C4	C1C5	C3C6	1	0	1	2	1	1	male	3.72	3	1	Yes	6	Positive	1	Ear	7.1	24.906	1169.3
1	Swiss	NE4049	v138	C1C3	C4C4	C1C5	C3C6	1	0	1	2	1	1	female	3.04	3	2	Yes	6	Positive	1	Ear	8.9	1185.84	44413.5
1	Swiss	NE4049	v149	C3C3	C4C4	C5C5	C3C3	0	0	2	2	2	0	male	3.4	3	3	Yes	6	Positive	1	Ear	13	32.9528	844.944
1	Swiss	NE4049	v072	C1C3	C4C4	C1C5	C3C6	1	0	1	2	1	1	male	2.77	0	0	No	0	Negative	0	Skin	21.3	0	0
1	Swiss	NE4049	v081	C1C1	C4C4	C1C1	C6C6	2	0	0	2	0	2	female	2.63	1	0	No	0	Negative	0	Skin	7.8	0	0
1	Swiss	NE4049	v086	C1C3	C4C4	C1C5	C3C6	1	0	1	2	1	1	female	2.64	0	0	No	0	Negative	0	Skin	4.3	0	0
1	Swiss	NE4049	v087	C1C3	C4C4	C1C5	C3C6	1	0	1	2	1	1	male	2.66	1	0	No	0	Negative	0	Skin	20.2	0	0
1	Swiss	NE4049	v088	C1C3	C4C4	C1C5	C3C6	1	0	1	2	1	1	female	2.57	0	0	No	0	Negative	0	Skin	11	0	0
1	Swiss	NE4049	v092	C1C3	C4C4	C1C5	C3C6	1	0	1	2	1	1	male	2.8	0	0	No	0	Negative	0	Skin	8.2	0	0
1	Swiss	NE4049	v095	C3C3	C4C4	C5C5	C3C3	0	0	2	2	2	0	male	3.47	0	0	No	0	Negative	0	Skin	6.1	0	0
1	Swiss	NE4049	v096	C3C3	C4C4	C5C5	C3C3	0	0	2	2	2	0	male	2.61	3	0	No	0	Negative	0	Skin	5.1	0	0
1	Swiss	NE4049	v114	C1C3	C4C4	C1C5	C3C6	1	0	1	2	1	1	female	2.64	0	0	No	0	Negative	0	Skin	7	0	0
1	Swiss	NE4049	v123	C1C1	C4C4	C1C1	C6C6	2	0	0	2	0	2	female	2.5	0	0	No	0	Negative	0	Skin	13	0	0
1	Swiss	NE4049	v126	C3C3	C4C4	C5C5	C3C3	0	0	2	2	2	0	female	2.87	1	0	No	0	Negative	0	Skin	7.4	0	0
1	Swiss	NE4049	v139	C1C1	C4C4	C1C1	C6C6	2	0	0	2	0	2	female	2.52	2	0	No	0	Negative	0	Skin	6.4	0	0
1	Swiss	NE4049	v107	C1C1	C4C4	C1C1	C6C6	2	0	0	2	0	2	female	2.52	2	1	Yes	0	Negative	0	Skin	14	0	0
1	Swiss	NE4049	v131	C3C3	C4C4	C5C5	C3C3	0	0	2	2	2	0	male	2.5	1	1	Yes	0	Negative	0	Skin	12.3	0	0
1	Swiss	NE4049	v135	C1C1	C4C4	C1C1	C6C6	2	0	0	2	0	2	female	2.55	3	2	Yes	0	Negative	0	Skin	10	0	0
1	Swiss	NE4049	v157	C1C1	C4C4	C1C1	C6C6	2	0	0	2	0	2	female	2.69	3	1	Yes	0	Negative	0	Skin	6.6	0	0
1	Swiss	NE4049	v048	C3C3	C4C4	C5C5	C3C3	0	0	2	2	2	0	female	3.37	1	1	Yes	6	Positive	1	Skin	6.8	68.4843	3357.07
1	Swiss	NE4049	v054	C1C1	C4C4	C1C1	C6C6	2	0	0	2	0	2	female	3.51	3	3	Yes	6	Positive	1	Skin	21.9	10.4422	158.938
1	Swiss	NE4049	v056	C3C3	C4C4	C5C5	C3C3	0	0	2	2	2	0	male	3.66	1	1	Yes	6	Positive	1	Skin	14.6	136.659	3120.08
1	Swiss	NE4049	v069	C3C3	C4C4	C5C5	C3C3	0	0	2	2	2	0	male	3.33	1	0	Yes	5	Positive	1	Skin	7.1	686.647	32236.9
1	Swiss	NE4049	v070	C1C3	C4C4	C1C5	C3C6	1	0	1	2	1	1	male	3.59	3	3	Yes	6	Positive	1	Skin	11.1	26.2928	789.575
1	Swiss	NE4049	v073	C3C3	C4C4	C5C5	C3C3	0	0	2	2	2	0	female	3.54	2	1	Yes	5	Positive	1	Skin	46.8	0	0
1	Swiss	NE4049	v076	C3C3	C4C4	C5C5	C3C3	0	0	2	2	2	0	female	3.59	2	2	Yes	6	Positive	1	Skin	8.8	266.614	10099
1	Swiss	NE4049	v079	C3C3	C4C4	C5C5	C3C3	0	0	2	2	2	0	female	3.74	2	2	Yes	6	Positive	1	Skin	22.9	18.5709	270.319
1	Swiss	NE4049	v083	C1C1	C4C4	C1C1	C6C6	2	0	0	2	0	2	male	3.06	2	2	Yes	6	Positive	1	Skin	7.2	81.6722	3781.12
1	Swiss	NE4049	v090	C1C1	C4C4	C1C1	C6C6	2	0	0	2	0	2	male	3.74	1	1	Yes	6	Positive	1	Skin	11.8	145.578	4112.37
1	Swiss	NE4049	v091	C1C1	C4C4	C1C1	C6C6	2	0	0	2	0	2	male	3.39	2	1	Yes	6	Positive	1	Skin	9.1	100.527	3682.32
1	Swiss	NE4049	v094	C3C3	C4C4	C5C5	C3C3	0	0	2	2	2	0	female	3.52	1	1	Yes	6	Positive	1	Skin	7.1	51.2957	2408.25
1	Swiss	NE4049	v097	C1C3	C4C4	C1C5	C3C6	1	0	1	2	1	1	male	3.4	2	1	Yes	6	Positive	1	Skin	21.9	248.591	3783.73
1	Swiss	NE4049	v098	C1C3	C4C4	C1C5	C3C6	1	0	1	2	1	1	male	3.35	1	1	Yes	6	Positive	1	Skin	11.2	316.522	9420.31
1	Swiss	NE4049	v099	C1C1	C4C4	C1C1	C6C6	2	0	0	2	0	2	male	3.47	1	0	Yes	5	Positive	1	Skin	9.3	817.026	29284.1
1	Swiss	NE4049	v102	C3C3	C4C4	C5C5	C3C3	0	0	2	2	2	0	female	3.35	1	1	Yes	6	Positive	1	Skin	14.6	841.362	19209.2
1	Swiss	NE4049	v104	C3C3	C4C4	C5C5	C3C3	0	0	2	2	2	0	male	3.52	1	1	Yes	6	Positive	1	Skin	6.6	457.335	23097.7
1	Swiss	NE4049	v105	C3C3	C4C4	C5C5	C3C3	0	0	2	2	2	0	male	3.74	3	2	Yes	6	Positive	1	Skin	5	562.918	37527.8
1	Swiss	NE4049	v108	C1C1	C4C4	C1C1	C6C6	2	0	0	2	0	2	female	3.64	3	2	Yes	6	Positive	1	Skin	14.2	445.11	10448.6
1	Swiss	NE4049	v109	C1C1	C4C4	C1C1	C6C6	2	0	0	2	0	2	female	3.26	1	1	Yes	6	Positive	1	Skin	30.5	678.939	7420.1
1	Swiss	NE4049	v110	C1C1	C4C4	C1C1	C6C6	2	0	0	2	0	2	male	3.18	3	2	Yes	6	Positive	1	Skin	10.4	1732.84	55539.8
1	Swiss	NE4049	v111	C1C1	C4C4	C1C1	C6C6	2	0	0	2	0	2	female	3.59	2	1	Yes	6	Positive	1	Skin	7.5	490.491	21799.6
1	Swiss	NE4049	v112	C3C3	C4C4	C5C5	C3C3	0	0	2	2	2	0	male	3.58	1	0	Yes	4	Positive	1	Skin	4	0	0
1	Swiss	NE4049	v119	C1C3	C4C4	C1C5	C3C6	1	0	1	2	1	1	female	3.75	2	2	Yes	5	Positive	1	Skin	9	46.8661	1735.78
1	Swiss	NE4049	v121	C1C1	C4C4	C1C1	C6C6	2	0	0	2	0	2	female	3.31	2	2	Yes	6	Positive	1	Skin	13	601.009	15410.5
1	Swiss	NE4049	v122	C1C1	C4C4	C1C1	C6C6	2	0	0	2	0	2	female	3.43	0	0	Yes	4	Positive	1	Skin	3.9	125.991	10768.5
1	Swiss	NE4049	v124	C1C3	C4C4	C1C5	C3C6	1	0	1	2	1	1	female	3.43	3	1	Yes	6	Positive	1	Skin	10	122.623	4087.44
1	Swiss	NE4049	v127	C3C3	C4C4	C5C5	C3C3	0	0	2	2	2	0	female	3.08	3	1	Yes	6	Positive	1	Skin	10.3	286.589	9274.74
1	Swiss	NE4049	v130	C3C3	C4C4	C5C5	C3C3	0	0	2	2	2	0	male	3.47	2	2	Yes	6	Positive	1	Skin	11.6	39.655	1139.51
1	Swiss	NE4049	v133	C1C3	C4C4	C1C5	C3C6	1	0	1	2	1	1	male	3.37	3	2	Yes	4	Positive	1	Skin	6.7	0	0
1	Swiss	NE4049	v134	C1C3	C4C4	C1C5	C3C6	1	0	1	2	1	1	female	3.39	3	1	Yes	6	Positive	1	Skin	17.7	402.108	7572.66
1	Swiss	NE4049	v136	C1C3	C4C4	C1C5	C3C6	1	0	1	2	1	1	male	3.72	3	1	Yes	6	Positive	1	Skin	6.3	419.733	22208.1
1	Swiss	NE4049	v138	C1C3	C4C4	C1C5	C3C6	1	0	1	2	1	1	female	3.04	3	2	Yes	6	Positive	1	Skin	8.2	483.892	19670.4
1	Swiss	NE4049	v149	C3C3	C4C4	C5C5	C3C3	0	0	2	2	2	0	male	3.4	3	3	Yes	6	Positive	1	Skin	13.6	40.5605	994.13
2	Finnish	Fin-Jyv-A3	2223	C1C2	C2C4	C1C5	C6C6	1	1	0	1	1	2	male	3.87	2	1	Yes	6	Positive	1	Bladder	92.4	197.369	712.011
2	Finnish	Fin-Jyv-A3	2264	C3C3	C4C4	C5C5	C3C3	0	0	2	2	2	0	female	3.95	3	1	Yes	6	Positive	1	Bladder	96.8	115.425	397.47
2	Finnish	Fin-Jyv-A3	2504	C3C3	C4C4	C5C5	C3C3	0	0	2	2	2	0	female	3.97	2	2	Yes	6	Positive	1	Bladder	54.4	372.738	2283.94
2	Finnish	Fin-Jyv-A3	2515	C2C2	C2C2	C5C5	C6C6	0	2	0	0	2	2	male	3.43	3	2	Yes	6	Positive	1	Bladder	51.8	69.0857	444.567
2	Finnish	Fin-Jyv-A3	2559	C1C2	C2C4	C1C5	C6C6	1	1	0	1	1	2	male	3.85	3	2	Yes	6	Positive	1	Bladder	137.8	1406.37	3401.96
2	Finnish	Fin-Jyv-A3	2564	C1C3	C4C4	C1C5	C3C6	1	0	1	2	1	1	male	3.56	2	2	Yes	6	Positive	1	Bladder	211.8	2078.75	3271.55
2	Finnish	Fin-Jyv-A3	2659	C1C1	C4C4	C1C1	C6C6	2	0	0	2	0	2	female	3.76	3	3	Yes	6	Positive	1	Bladder	38.3	575.176	5005.89
2	Finnish	Fin-Jyv-A3	2707	C1C2	C2C4	C1C5	C6C6	1	1	0	1	1	2	female	3.66	3	2	Yes	6	Positive	1	Bladder	77.1	825.199	3567.66
2	Finnish	Fin-Jyv-A3	2733	C2C2	C2C2	C5C5	C6C6	0	2	0	0	2	2	male	3.38	2	1	Yes	6	Positive	1	Bladder	196.5	281.295	477.175
2	Finnish	Fin-Jyv-A3	2828	C1C2	C2C4	C1C5	C6C6	1	1	0	1	1	2	female	3.96	2	2	Yes	6	Positive	1	Bladder	71.2	114.663	536.813
2	Finnish	Fin-Jyv-A3	3027	C2C2	C2C2	C5C5	C6C6	0	2	0	0	2	2	male	3.98	3	3	Yes	6	Positive	1	Bladder	208.6	415.779	664.396
2	Finnish	Fin-Jyv-A3	3074	C1C2	C2C4	C1C5	C6C6	1	1	0	1	1	2	female	3.7	3	1	Yes	6	Positive	1	Bladder	8.2	101.105	4109.98
2	Finnish	Fin-Jyv-A3	3194	C3C3	C4C4	C5C5	C3C3	0	0	2	2	2	0	male	3.87	3	3	Yes	6	Positive	1	Bladder	240	3649.94	5069.37
2	Finnish	Fin-Jyv-A3	3287	C3C3	C4C4	C5C5	C3C3	0	0	2	2	2	0	female	3.72	3	2	Yes	6	Positive	1	Bladder	26.2	142.673	1815.18
2	Finnish	Fin-Jyv-A3	3317	C1C1	C4C4	C1C1	C6C6	2	0	0	2	0	2	male	3.44	3	2	Yes	6	Positive	1	Bladder	93.7	20.8343	74.1171
2	Finnish	Fin-Jyv-A3	3354	C2C2	C2C2	C5C5	C6C6	0	2	0	0	2	2	female	3.83	3	2	Yes	6	Positive	1	Bladder	28.5	88.2695	1032.39
2	Finnish	Fin-Jyv-A3	3359	C1C1	C4C4	C1C1	C6C6	2	0	0	2	0	2	male	3.77	3	2	Yes	6	Positive	1	Bladder	266.1	207.421	259.828
2	Finnish	Fin-Jyv-A3	3470	C3C3	C4C4	C5C5	C3C3	0	0	2	2	2	0	female	3.87	3	1	Yes	6	Positive	1	Bladder	41.5	406.252	3263.07
2	Finnish	Fin-Jyv-A3	3610	C1C1	C4C4	C1C1	C6C6	2	0	0	2	0	2	female	3.56	3	1	Yes	6	Positive	1	Bladder	42.8	6159.04	47967.6
2	Finnish	Fin-Jyv-A3	3747	C1C1	C4C4	C1C1	C6C6	2	0	0	2	0	2	male	3.65	2	1	Yes	6	Positive	1	Bladder	193.8	1003.25	1725.58
2	Finnish	Fin-Jyv-A3	3783	C1C3	C4C4	C1C5	C3C6	1	0	1	2	1	1	male	3.75	2	2	Yes	6	Positive	1	Bladder	230.4	2875.67	4160.41
2	Finnish	Fin-Jyv-A3	3889	C3C3	C4C4	C5C5	C3C3	0	0	2	2	2	0	female	3.8	2	1	Yes	6	Positive	1	Bladder	25.6	777.45	10123
2	Finnish	Fin-Jyv-A3	3892	C1C1	C4C4	C1C1	C6C6	2	0	0	2	0	2	male	3.82	3	1	Yes	6	Positive	1	Bladder	209.6	473.097	752.381
2	Finnish	Fin-Jyv-A3	3915	C1C3	C4C4	C1C5	C3C6	1	0	1	2	1	1	female	3.55	3	3	Yes	6	Positive	1	Bladder	65.6	413.035	2098.75
2	Finnish	Fin-Jyv-A3	4067	C2C2	C2C2	C5C5	C6C6	0	2	0	0	2	2	female	3.9	2	2	Yes	6	Positive	1	Bladder	59.5	248.857	1394.16
2	Finnish	Fin-Jyv-A3	4088	C2C2	C2C2	C5C5	C6C6	0	2	0	0	2	2	female	3.86	3	3	Yes	6	Positive	1	Bladder	67.5	218.707	1080.03
2	Finnish	Fin-Jyv-A3	4099	C1C1	C4C4	C1C1	C6C6	2	0	0	2	0	2	male	3.53	2	1	Yes	6	Positive	1	Bladder	59.2	767.219	4319.93
2	Finnish	Fin-Jyv-A3	4165	C1C2	C2C4	C1C5	C6C6	1	1	0	1	1	2	male	3.95	3	1	Yes	6	Positive	1	Bladder	194.1	635.251	1090.93
2	Finnish	Fin-Jyv-A3	T01	C2C2	C2C2	C5C5	C6C6	0	2	0	0	2	2	male	3.87	2	1	Yes	6	Positive	1	Bladder	182.2	124.148	227.128
2	Finnish	Fin-Jyv-A3	T02	C2C2	C2C2	C5C5	C6C6	0	2	0	0	2	2	male	3.59	3	2	Yes	6	Positive	1	Bladder	144.3	522.51	1207
2	Finnish	Fin-Jyv-A3	T03	C2C2	C2C2	C5C5	C6C6	0	2	0	0	2	2	male	3.69	2	2	Yes	6	Positive	1	Bladder	137.4	411.669	998.712
2	Finnish	Fin-Jyv-A3	T04	C2C2	C2C2	C5C5	C6C6	0	2	0	0	2	2	male	3.8	3	3	Yes	6	Positive	1	Bladder	204.8	4422.81	7198.59
2	Finnish	Fin-Jyv-A3	T05	C2C3	C2C4	C5C5	C3C6	0	2	0	0	2	2	male	3.91	3	3	Yes	6	Positive	1	Bladder	187.2	350.009	623.235
2	Finnish	Fin-Jyv-A3	T06	C2C2	C2C2	C5C5	C6C6	0	2	0	0	2	2	female	3.9	2	2	Yes	6	Positive	1	Bladder	65.1	800.969	4101.22
2	Finnish	Fin-Jyv-A3	T09	C1C2	C2C4	C1C5	C6C6	1	1	0	1	1	2	female	3.86	3	2	Yes	6	Positive	1	Bladder	72	727.628	3368.65
2	Finnish	Fin-Jyv-A3	T107	C1C1	C4C4	C1C1	C6C6	2	0	0	2	0	2	female	3.51	2	2	Yes	5	Positive	1	Bladder	48.7	182.291	1247.71
2	Finnish	Fin-Jyv-A3	T108	C3C3	C4C4	C5C5	C3C3	0	0	2	2	2	0	male	3.22	2	0	Yes	5	Positive	1	Bladder	21.1	7.10202	112.196
2	Finnish	Fin-Jyv-A3	T110	C1C3	C4C4	C1C5	C3C6	1	0	1	2	1	1	female	3.7	2	2	Yes	6	Positive	1	Bladder	59.4	151.938	852.626
2	Finnish	Fin-Jyv-A3	T111	C1C3	C4C4	C1C5	C3C6	1	0	1	2	1	1	male	3.52	2	1	Yes	6	Positive	1	Bladder	104	62.1394	199.165
2	Finnish	Fin-Jyv-A3	T112	C1C3	C4C4	C1C5	C3C6	1	0	1	2	1	1	female	3.55	2	2	Yes	6	Positive	1	Bladder	75.6	43.1689	190.339
2	Finnish	Fin-Jyv-A3	T115	C3C3	C4C4	C5C5	C3C3	0	0	2	2	2	0	female	3.71	3	3	Yes	6	Positive	1	Bladder	67.7	614.559	3025.9
2	Finnish	Fin-Jyv-A3	T116	C1C1	C4C4	C1C1	C6C6	2	0	0	2	0	2	male	3.98	3	2	Yes	6	Positive	1	Bladder	202.2	425.53	701.499
2	Finnish	Fin-Jyv-A3	T117	C2C2	C2C2	C5C5	C6C6	0	2	0	0	2	2	male	3.77	3	3	Yes	6	Positive	1	Bladder	147.8	759.635	1713.21
2	Finnish	Fin-Jyv-A3	T12	C1C1	C4C4	C1C1	C6C6	2	0	0	2	0	2	male	3.57	3	3	Yes	6	Positive	1	Bladder	38	3698.61	32444
2	Finnish	Fin-Jyv-A3	T14	C1C1	C4C4	C1C1	C6C6	2	0	0	2	0	2	female	3.74	3	1	Yes	6	Positive	1	Bladder	165.8	1814.84	3648.65
2	Finnish	Fin-Jyv-A3	T15	C1C3	C4C4	C1C5	C3C6	1	0	1	2	1	1	male	3.87	2	2	Yes	6	Positive	1	Bladder	253.9	534.764	702.066
2	Finnish	Fin-Jyv-A3	T16	C3C3	C4C4	C5C5	C3C3	0	0	2	2	2	0	male	3.72	3	3	Yes	6	Positive	1	Bladder	72.5	353.503	1625.3
2	Finnish	Fin-Jyv-A3	T17	C3C3	C4C4	C5C5	C3C3	0	0	2	2	2	0	male	3.65	3	3	Yes	6	Positive	1	Bladder	97.9	228.328	777.418
2	Finnish	Fin-Jyv-A3	T18	C1C3	C4C4	C1C5	C3C6	1	0	1	2	1	1	female	3.69	3	3	Yes	6	Positive	1	Bladder	47.8	62.5523	436.209
2	Finnish	Fin-Jyv-A3	T206	C1C2	C2C4	C1C5	C6C6	1	1	0	1	1	2	male	3.76	3	1	Yes	6	Positive	1	Bladder	71.6	36.4608	169.743
2	Finnish	Fin-Jyv-A3	2223	C1C2	C2C4	C1C5	C6C6	1	1	0	1	1	2	male	3.87	2	1	Yes	6	Positive	1	Joint	77.7	5726.3	24565.8
2	Finnish	Fin-Jyv-A3	2264	C3C3	C4C4	C5C5	C3C3	0	0	2	2	2	0	female	3.95	3	1	Yes	6	Positive	1	Joint	58.5	3637.88	20728.6
2	Finnish	Fin-Jyv-A3	2504	C3C3	C4C4	C5C5	C3C3	0	0	2	2	2	0	female	3.97	2	2	Yes	6	Positive	1	Joint	54.4	3282.96	20116.2
2	Finnish	Fin-Jyv-A3	2515	C2C2	C2C2	C5C5	C6C6	0	2	0	0	2	2	male	3.43	3	2	Yes	6	Positive	1	Joint	18	1425.12	26391.2
2	Finnish	Fin-Jyv-A3	2559	C1C2	C2C4	C1C5	C6C6	1	1	0	1	1	2	male	3.85	3	2	Yes	6	Positive	1	Joint	67.8	3337.77	16409.9
2	Finnish	Fin-Jyv-A3	2564	C1C3	C4C4	C1C5	C3C6	1	0	1	2	1	1	male	3.56	2	2	Yes	6	Positive	1	Joint	51	1356.07	8863.17
2	Finnish	Fin-Jyv-A3	2659	C1C1	C4C4	C1C1	C6C6	2	0	0	2	0	2	female	3.76	3	3	Yes	6	Positive	1	Joint	44.1	5341.62	40375
2	Finnish	Fin-Jyv-A3	2707	C1C2	C2C4	C1C5	C6C6	1	1	0	1	1	2	female	3.66	3	2	Yes	6	Positive	1	Joint	65.9	3785.35	19146.9
2	Finnish	Fin-Jyv-A3	2733	C2C2	C2C2	C5C5	C6C6	0	2	0	0	2	2	male	3.38	2	1	Yes	6	Positive	1	Joint	76.9	17771.3	77032.1
2	Finnish	Fin-Jyv-A3	2828	C1C2	C2C4	C1C5	C6C6	1	1	0	1	1	2	female	3.96	2	2	Yes	6	Positive	1	Joint	44.5	1439.35	10781.7
2	Finnish	Fin-Jyv-A3	3027	C2C2	C2C2	C5C5	C6C6	0	2	0	0	2	2	male	3.98	3	3	Yes	6	Positive	1	Joint	136	5430.8	13310.8
2	Finnish	Fin-Jyv-A3	3074	C1C2	C2C4	C1C5	C6C6	1	1	0	1	1	2	female	3.7	3	1	Yes	6	Positive	1	Joint	26.4	734.892	9278.94
2	Finnish	Fin-Jyv-A3	3194	C3C3	C4C4	C5C5	C3C3	0	0	2	2	2	0	male	3.87	3	3	Yes	6	Positive	1	Joint	91.6	6303.48	22938.4
2	Finnish	Fin-Jyv-A3	3287	C3C3	C4C4	C5C5	C3C3	0	0	2	2	2	0	female	3.72	3	2	Yes	6	Positive	1	Joint	30.2	513.93	5672.52
2	Finnish	Fin-Jyv-A3	3317	C1C1	C4C4	C1C1	C6C6	2	0	0	2	0	2	male	3.44	3	2	Yes	6	Positive	1	Joint	11.4	2303.48	67353.1
2	Finnish	Fin-Jyv-A3	3354	C2C2	C2C2	C5C5	C6C6	0	2	0	0	2	2	female	3.83	3	2	Yes	6	Positive	1	Joint	66.9	5938.73	29590.1
2	Finnish	Fin-Jyv-A3	3359	C1C1	C4C4	C1C1	C6C6	2	0	0	2	0	2	male	3.77	3	2	Yes	6	Positive	1	Joint	125.4	11983.4	31853.8
2	Finnish	Fin-Jyv-A3	3470	C3C3	C4C4	C5C5	C3C3	0	0	2	2	2	0	female	3.87	3	1	Yes	6	Positive	1	Joint	50.7	4632.68	30458.1
2	Finnish	Fin-Jyv-A3	3610	C1C1	C4C4	C1C1	C6C6	2	0	0	2	0	2	female	3.56	3	1	Yes	6	Positive	1	Joint	221.5	6324.38	9517.51
2	Finnish	Fin-Jyv-A3	3747	C1C1	C4C4	C1C1	C6C6	2	0	0	2	0	2	male	3.65	2	1	Yes	6	Positive	1	Joint	199.6	4511.57	7534.35
2	Finnish	Fin-Jyv-A3	3783	C1C3	C4C4	C1C5	C3C6	1	0	1	2	1	1	male	3.75	2	2	Yes	6	Positive	1	Joint	56.6	489.026	2880.01
2	Finnish	Fin-Jyv-A3	3889	C3C3	C4C4	C5C5	C3C3	0	0	2	2	2	0	female	3.8	2	1	Yes	6	Positive	1	Joint	46.1	3082.77	22290.4
2	Finnish	Fin-Jyv-A3	3892	C1C1	C4C4	C1C1	C6C6	2	0	0	2	0	2	male	3.82	3	1	Yes	6	Positive	1	Joint	48.1	7895.4	54715.2
2	Finnish	Fin-Jyv-A3	3915	C1C3	C4C4	C1C5	C3C6	1	0	1	2	1	1	female	3.55	3	3	Yes	6	Positive	1	Joint	42.8	2280.71	17762.5
2	Finnish	Fin-Jyv-A3	4067	C2C2	C2C2	C5C5	C6C6	0	2	0	0	2	2	female	3.9	2	2	Yes	6	Positive	1	Joint	63.9	914.411	4770.01
2	Finnish	Fin-Jyv-A3	4088	C2C2	C2C2	C5C5	C6C6	0	2	0	0	2	2	female	3.86	3	3	Yes	6	Positive	1	Joint	69.9	3823.14	18231.5
2	Finnish	Fin-Jyv-A3	4099	C1C1	C4C4	C1C1	C6C6	2	0	0	2	0	2	male	3.53	2	1	Yes	6	Positive	1	Joint	49.8	4350.19	29117.7
2	Finnish	Fin-Jyv-A3	4165	C1C2	C2C4	C1C5	C6C6	1	1	0	1	1	2	male	3.95	3	1	Yes	6	Positive	1	Joint	74.1	594.542	2674.5
2	Finnish	Fin-Jyv-A3	T01	C2C2	C2C2	C5C5	C6C6	0	2	0	0	2	2	male	3.87	2	1	Yes	6	Positive	1	Joint	47.8	18430.6	128526
2	Finnish	Fin-Jyv-A3	T02	C2C2	C2C2	C5C5	C6C6	0	2	0	0	2	2	male	3.59	3	2	Yes	6	Positive	1	Joint	69.1	4526.53	21835.7
2	Finnish	Fin-Jyv-A3	T03	C2C2	C2C2	C5C5	C6C6	0	2	0	0	2	2	male	3.69	2	2	Yes	6	Positive	1	Joint	115.1	462.257	1338.71
2	Finnish	Fin-Jyv-A3	T04	C2C2	C2C2	C5C5	C6C6	0	2	0	0	2	2	male	3.8	3	3	Yes	6	Positive	1	Joint	42	2577.99	20460.2
2	Finnish	Fin-Jyv-A3	T05	C2C3	C2C4	C5C5	C3C6	0	2	0	0	2	2	male	3.91	3	3	Yes	6	Positive	1	Joint	76.5	8865.62	38630.1
2	Finnish	Fin-Jyv-A3	T06	C2C2	C2C2	C5C5	C6C6	0	2	0	0	2	2	female	3.9	2	2	Yes	6	Positive	1	Joint	24	9567.23	132878
2	Finnish	Fin-Jyv-A3	T09	C1C2	C2C4	C1C5	C6C6	1	1	0	1	1	2	female	3.86	3	2	Yes	6	Positive	1	Joint	50.7	4757.05	31275.8
2	Finnish	Fin-Jyv-A3	T107	C1C1	C4C4	C1C1	C6C6	2	0	0	2	0	2	female	3.51	2	2	Yes	5	Positive	1	Joint	177.3	0	0
2	Finnish	Fin-Jyv-A3	T108	C3C3	C4C4	C5C5	C3C3	0	0	2	2	2	0	male	3.22	2	0	Yes	5	Positive	1	Joint	163.6	8463.99	17245.3
2	Finnish	Fin-Jyv-A3	T110	C1C3	C4C4	C1C5	C3C6	1	0	1	2	1	1	female	3.7	2	2	Yes	6	Positive	1	Joint	28.2	1037.03	12258
2	Finnish	Fin-Jyv-A3	T111	C1C3	C4C4	C1C5	C3C6	1	0	1	2	1	1	male	3.52	2	1	Yes	6	Positive	1	Joint	157	10427.5	22139
2	Finnish	Fin-Jyv-A3	T112	C1C3	C4C4	C1C5	C3C6	1	0	1	2	1	1	female	3.55	2	2	Yes	6	Positive	1	Joint	28.9	296.601	3421
2	Finnish	Fin-Jyv-A3	T115	C3C3	C4C4	C5C5	C3C3	0	0	2	2	2	0	female	3.71	3	3	Yes	6	Positive	1	Joint	87.2	6078	23233.9
2	Finnish	Fin-Jyv-A3	T116	C1C1	C4C4	C1C1	C6C6	2	0	0	2	0	2	male	3.98	3	2	Yes	6	Positive	1	Joint	63.7	9955.07	52093.5
2	Finnish	Fin-Jyv-A3	T117	C2C2	C2C2	C5C5	C6C6	0	2	0	0	2	2	male	3.77	3	3	Yes	6	Positive	1	Joint	8.5	104.164	4084.87
2	Finnish	Fin-Jyv-A3	T12	C1C1	C4C4	C1C1	C6C6	2	0	0	2	0	2	male	3.57	3	3	Yes	6	Positive	1	Joint	19.1	5448.81	95092.7
2	Finnish	Fin-Jyv-A3	T14	C1C1	C4C4	C1C1	C6C6	2	0	0	2	0	2	female	3.74	3	1	Yes	6	Positive	1	Joint	124.4	954.635	2557.97
2	Finnish	Fin-Jyv-A3	T15	C1C3	C4C4	C1C5	C3C6	1	0	1	2	1	1	male	3.87	2	2	Yes	6	Positive	1	Joint	9.8	2011.04	68402.6
2	Finnish	Fin-Jyv-A3	T16	C3C3	C4C4	C5C5	C3C3	0	0	2	2	2	0	male	3.72	3	3	Yes	6	Positive	1	Joint	5.1	4571.72	298805
2	Finnish	Fin-Jyv-A3	T17	C3C3	C4C4	C5C5	C3C3	0	0	2	2	2	0	male	3.65	3	3	Yes	6	Positive	1	Joint	74.9	10290.2	45795.5
2	Finnish	Fin-Jyv-A3	T18	C1C3	C4C4	C1C5	C3C6	1	0	1	2	1	1	female	3.69	3	3	Yes	6	Positive	1	Joint	31.1	367.834	3942.48
2	Finnish	Fin-Jyv-A3	T206	C1C2	C2C4	C1C5	C6C6	1	1	0	1	1	2	male	3.76	3	1	Yes	6	Positive	1	Joint	33.6	62.968	624.682
2	Finnish	Fin-Jyv-A3	2223	C1C2	C2C4	C1C5	C6C6	1	1	0	1	1	2	male	3.87	2	1	Yes	6	Positive	1	Ear	8.9	769.764	28830.1
2	Finnish	Fin-Jyv-A3	2264	C3C3	C4C4	C5C5	C3C3	0	0	2	2	2	0	female	3.95	3	1	Yes	6	Positive	1	Ear	8.5	63.1769	2477.52
2	Finnish	Fin-Jyv-A3	2504	C3C3	C4C4	C5C5	C3C3	0	0	2	2	2	0	female	3.97	2	2	Yes	6	Positive	1	Ear	14.9	541.894	12122.9
2	Finnish	Fin-Jyv-A3	2515	C2C2	C2C2	C5C5	C6C6	0	2	0	0	2	2	male	3.43	3	2	Yes	6	Positive	1	Ear	12.3	622.754	16876.8
2	Finnish	Fin-Jyv-A3	2559	C1C2	C2C4	C1C5	C6C6	1	1	0	1	1	2	male	3.85	3	2	Yes	6	Positive	1	Ear	13.3	1785.03	44737.7
2	Finnish	Fin-Jyv-A3	2564	C1C3	C4C4	C1C5	C3C6	1	0	1	2	1	1	male	3.56	2	2	Yes	6	Positive	1	Ear	5	457.687	30512.5
2	Finnish	Fin-Jyv-A3	2659	C1C1	C4C4	C1C1	C6C6	2	0	0	2	0	2	female	3.76	3	3	Yes	6	Positive	1	Ear	6.7	1043.92	51936.3
2	Finnish	Fin-Jyv-A3	2707	C1C2	C2C4	C1C5	C6C6	1	1	0	1	1	2	female	3.66	3	2	Yes	6	Positive	1	Ear	12.1	683.258	18822.5
2	Finnish	Fin-Jyv-A3	2733	C2C2	C2C2	C5C5	C6C6	0	2	0	0	2	2	male	3.38	2	1	Yes	6	Positive	1	Ear	14.8	98.1367	2210.29
2	Finnish	Fin-Jyv-A3	2828	C1C2	C2C4	C1C5	C6C6	1	1	0	1	1	2	female	3.96	2	2	Yes	6	Positive	1	Ear	8.1	545.495	22448.3
2	Finnish	Fin-Jyv-A3	3027	C2C2	C2C2	C5C5	C6C6	0	2	0	0	2	2	male	3.98	3	3	Yes	6	Positive	1	Ear	14.8	1415.72	31885.5
2	Finnish	Fin-Jyv-A3	3074	C1C2	C2C4	C1C5	C6C6	1	1	0	1	1	2	female	3.7	3	1	Yes	6	Positive	1	Ear	81.2	98.4622	404.196
2	Finnish	Fin-Jyv-A3	3194	C3C3	C4C4	C5C5	C3C3	0	0	2	2	2	0	male	3.87	3	3	Yes	6	Positive	1	Ear	10	1820.86	60695.2
2	Finnish	Fin-Jyv-A3	3287	C3C3	C4C4	C5C5	C3C3	0	0	2	2	2	0	female	3.72	3	2	Yes	6	Positive	1	Ear	6.4	1632.36	85018.9
2	Finnish	Fin-Jyv-A3	3317	C1C1	C4C4	C1C1	C6C6	2	0	0	2	0	2	male	3.44	3	2	Yes	6	Positive	1	Ear	11.6	529.477	15214.9
2	Finnish	Fin-Jyv-A3	3354	C2C2	C2C2	C5C5	C6C6	0	2	0	0	2	2	female	3.83	3	2	Yes	6	Positive	1	Ear	13.4	369.054	9180.44
2	Finnish	Fin-Jyv-A3	3359	C1C1	C4C4	C1C1	C6C6	2	0	0	2	0	2	male	3.77	3	2	Yes	6	Positive	1	Ear	5.8	1790.96	102928
2	Finnish	Fin-Jyv-A3	3470	C3C3	C4C4	C5C5	C3C3	0	0	2	2	2	0	female	3.87	3	1	Yes	6	Positive	1	Ear	8.6	3416.04	132405
2	Finnish	Fin-Jyv-A3	3610	C1C1	C4C4	C1C1	C6C6	2	0	0	2	0	2	female	3.56	3	1	Yes	6	Positive	1	Ear	8.8	656.639	24872.7
2	Finnish	Fin-Jyv-A3	3747	C1C1	C4C4	C1C1	C6C6	2	0	0	2	0	2	male	3.65	2	1	Yes	6	Positive	1	Ear	9.6	1320.61	45854.6
2	Finnish	Fin-Jyv-A3	3783	C1C3	C4C4	C1C5	C3C6	1	0	1	2	1	1	male	3.75	2	2	Yes	6	Positive	1	Ear	4.4	1273.37	96467.7
2	Finnish	Fin-Jyv-A3	3889	C3C3	C4C4	C5C5	C3C3	0	0	2	2	2	0	female	3.8	2	1	Yes	6	Positive	1	Ear	17.1	878.787	17130.3
2	Finnish	Fin-Jyv-A3	3892	C1C1	C4C4	C1C1	C6C6	2	0	0	2	0	2	male	3.82	3	1	Yes	6	Positive	1	Ear	4.5	732.463	54256.5
2	Finnish	Fin-Jyv-A3	3915	C1C3	C4C4	C1C5	C3C6	1	0	1	2	1	1	female	3.55	3	3	Yes	6	Positive	1	Ear	5.9	495.547	27997
2	Finnish	Fin-Jyv-A3	4067	C2C2	C2C2	C5C5	C6C6	0	2	0	0	2	2	female	3.9	2	2	Yes	6	Positive	1	Ear	13.6	249.683	6119.67
2	Finnish	Fin-Jyv-A3	4088	C2C2	C2C2	C5C5	C6C6	0	2	0	0	2	2	female	3.86	3	3	Yes	6	Positive	1	Ear	17.9	2972.49	55353.7
2	Finnish	Fin-Jyv-A3	4099	C1C1	C4C4	C1C1	C6C6	2	0	0	2	0	2	male	3.53	2	1	Yes	6	Positive	1	Ear	13	137.115	3515.76
2	Finnish	Fin-Jyv-A3	4165	C1C2	C2C4	C1C5	C6C6	1	1	0	1	1	2	male	3.95	3	1	Yes	6	Positive	1	Ear	2.3	419.93	60859.5
2	Finnish	Fin-Jyv-A3	T01	C2C2	C2C2	C5C5	C6C6	0	2	0	0	2	2	male	3.87	2	1	Yes	6	Positive	1	Ear	14.6	2800.49	63938.2
2	Finnish	Fin-Jyv-A3	T02	C2C2	C2C2	C5C5	C6C6	0	2	0	0	2	2	male	3.59	3	2	Yes	6	Positive	1	Ear	14.1	586.719	13870.4
2	Finnish	Fin-Jyv-A3	T03	C2C2	C2C2	C5C5	C6C6	0	2	0	0	2	2	male	3.69	2	2	Yes	6	Positive	1	Ear	36.9	774.879	6999.81
2	Finnish	Fin-Jyv-A3	T04	C2C2	C2C2	C5C5	C6C6	0	2	0	0	2	2	male	3.8	3	3	Yes	6	Positive	1	Ear	4.1	489.026	39758.2
2	Finnish	Fin-Jyv-A3	T05	C2C3	C2C4	C5C5	C3C6	0	2	0	0	2	2	male	3.91	3	3	Yes	6	Positive	1	Ear	11.2	482.591	14362.8
2	Finnish	Fin-Jyv-A3	T06	C2C2	C2C2	C5C5	C6C6	0	2	0	0	2	2	female	3.9	2	2	Yes	6	Positive	1	Ear	6.3	1715.49	90766.8
2	Finnish	Fin-Jyv-A3	T09	C1C2	C2C4	C1C5	C6C6	1	1	0	1	1	2	female	3.86	3	2	Yes	6	Positive	1	Ear	8.1	847.352	34870.5
2	Finnish	Fin-Jyv-A3	T107	C1C1	C4C4	C1C1	C6C6	2	0	0	2	0	2	female	3.51	2	2	Yes	5	Positive	1	Ear	14.5	1050.86	24157.6
2	Finnish	Fin-Jyv-A3	T108	C3C3	C4C4	C5C5	C3C3	0	0	2	2	2	0	male	3.22	2	0	Yes	5	Positive	1	Ear	15.2	285.991	6271.73
2	Finnish	Fin-Jyv-A3	T110	C1C3	C4C4	C1C5	C3C6	1	0	1	2	1	1	female	3.7	2	2	Yes	6	Positive	1	Ear	13.8	377.708	9123.39
2	Finnish	Fin-Jyv-A3	T111	C1C3	C4C4	C1C5	C3C6	1	0	1	2	1	1	male	3.52	2	1	Yes	6	Positive	1	Ear	6	1971.47	109526
2	Finnish	Fin-Jyv-A3	T112	C1C3	C4C4	C1C5	C3C6	1	0	1	2	1	1	female	3.55	2	2	Yes	6	Positive	1	Ear	15.5	742.229	15961.9
2	Finnish	Fin-Jyv-A3	T115	C3C3	C4C4	C5C5	C3C3	0	0	2	2	2	0	female	3.71	3	3	Yes	6	Positive	1	Ear	5.5	2191.85	132840
2	Finnish	Fin-Jyv-A3	T116	C1C1	C4C4	C1C1	C6C6	2	0	0	2	0	2	male	3.98	3	2	Yes	6	Positive	1	Ear	12.2	1089.84	29777.1
2	Finnish	Fin-Jyv-A3	T117	C2C2	C2C2	C5C5	C6C6	0	2	0	0	2	2	male	3.77	3	3	Yes	6	Positive	1	Ear	38.2	329.756	2877.45
2	Finnish	Fin-Jyv-A3	T12	C1C1	C4C4	C1C1	C6C6	2	0	0	2	0	2	male	3.57	3	3	Yes	6	Positive	1	Ear	194.1	248.034	425.956
2	Finnish	Fin-Jyv-A3	T14	C1C1	C4C4	C1C1	C6C6	2	0	0	2	0	2	female	3.74	3	1	Yes	6	Positive	1	Ear	10.5	1621.59	51479
2	Finnish	Fin-Jyv-A3	T15	C1C3	C4C4	C1C5	C3C6	1	0	1	2	1	1	male	3.87	2	2	Yes	6	Positive	1	Ear	13.7	158.622	3859.41
2	Finnish	Fin-Jyv-A3	T16	C3C3	C4C4	C5C5	C3C3	0	0	2	2	2	0	male	3.72	3	3	Yes	6	Positive	1	Ear	5.5	606.473	36755.9
2	Finnish	Fin-Jyv-A3	T17	C3C3	C4C4	C5C5	C3C3	0	0	2	2	2	0	male	3.65	3	3	Yes	6	Positive	1	Ear	6.8	908.375	44528.2
2	Finnish	Fin-Jyv-A3	T18	C1C3	C4C4	C1C5	C3C6	1	0	1	2	1	1	female	3.69	3	3	Yes	6	Positive	1	Ear	4.3	774.879	60068.2
2	Finnish	Fin-Jyv-A3	T206	C1C2	C2C4	C1C5	C6C6	1	1	0	1	1	2	male	3.76	3	1	Yes	6	Positive	1	Ear	6.9	74.553	3601.6
2	Finnish	Fin-Jyv-A3	2223	C1C2	C2C4	C1C5	C6C6	1	1	0	1	1	2	male	3.87	2	1	Yes	6	Positive	1	Skin	7.8	138.026	5898.54
2	Finnish	Fin-Jyv-A3	2264	C3C3	C4C4	C5C5	C3C3	0	0	2	2	2	0	female	3.95	3	1	Yes	6	Positive	1	Skin	7.4	258.089	11625.6
2	Finnish	Fin-Jyv-A3	2504	C3C3	C4C4	C5C5	C3C3	0	0	2	2	2	0	female	3.97	2	2	Yes	6	Positive	1	Skin	17	435.509	8539.38
2	Finnish	Fin-Jyv-A3	2515	C2C2	C2C2	C5C5	C6C6	0	2	0	0	2	2	male	3.43	3	2	Yes	6	Positive	1	Skin	20.4	584.779	9555.21
2	Finnish	Fin-Jyv-A3	2559	C1C2	C2C4	C1C5	C6C6	1	1	0	1	1	2	male	3.85	3	2	Yes	6	Positive	1	Skin	10.3	36.4608	1179.96
2	Finnish	Fin-Jyv-A3	2564	C1C3	C4C4	C1C5	C3C6	1	0	1	2	1	1	male	3.56	2	2	Yes	6	Positive	1	Skin	4	265.897	22158.1
2	Finnish	Fin-Jyv-A3	2659	C1C1	C4C4	C1C1	C6C6	2	0	0	2	0	2	female	3.76	3	3	Yes	6	Positive	1	Skin	15.9	701.6	14708.6
2	Finnish	Fin-Jyv-A3	2707	C1C2	C2C4	C1C5	C6C6	1	1	0	1	1	2	female	3.66	3	2	Yes	6	Positive	1	Skin	17.6	394.323	7468.24
2	Finnish	Fin-Jyv-A3	2733	C2C2	C2C2	C5C5	C6C6	0	2	0	0	2	2	male	3.38	2	1	Yes	6	Positive	1	Skin	14.3	780.028	18182.5
2	Finnish	Fin-Jyv-A3	2828	C1C2	C2C4	C1C5	C6C6	1	1	0	1	1	2	female	3.96	2	2	Yes	6	Positive	1	Skin	5.4	431.204	26617.5
2	Finnish	Fin-Jyv-A3	3027	C2C2	C2C2	C5C5	C6C6	0	2	0	0	2	2	male	3.98	3	3	Yes	6	Positive	1	Skin	20.7	896.422	14435.1
2	Finnish	Fin-Jyv-A3	3074	C1C2	C2C4	C1C5	C6C6	1	1	0	1	1	2	female	3.7	3	1	Yes	6	Positive	1	Skin	73.6	243.155	1101.25
2	Finnish	Fin-Jyv-A3	3194	C3C3	C4C4	C5C5	C3C3	0	0	2	2	2	0	male	3.87	3	3	Yes	6	Positive	1	Skin	13.3	2894.78	72550.9
2	Finnish	Fin-Jyv-A3	3287	C3C3	C4C4	C5C5	C3C3	0	0	2	2	2	0	female	3.72	3	2	Yes	6	Positive	1	Skin	7.7	887.561	38422.5
2	Finnish	Fin-Jyv-A3	3317	C1C1	C4C4	C1C1	C6C6	2	0	0	2	0	2	male	3.44	3	2	Yes	6	Positive	1	Skin	49.3	265.897	1797.81
2	Finnish	Fin-Jyv-A3	3354	C2C2	C2C2	C5C5	C6C6	0	2	0	0	2	2	female	3.83	3	2	Yes	6	Positive	1	Skin	42	645.857	5125.85
2	Finnish	Fin-Jyv-A3	3359	C1C1	C4C4	C1C1	C6C6	2	0	0	2	0	2	male	3.77	3	2	Yes	6	Positive	1	Skin	8	236.015	9833.96
2	Finnish	Fin-Jyv-A3	3470	C3C3	C4C4	C5C5	C3C3	0	0	2	2	2	0	female	3.87	3	1	Yes	6	Positive	1	Skin	14.8	181.087	4078.54
2	Finnish	Fin-Jyv-A3	3610	C1C1	C4C4	C1C1	C6C6	2	0	0	2	0	2	female	3.56	3	1	Yes	6	Positive	1	Skin	10.3	4884.76	158083
2	Finnish	Fin-Jyv-A3	3747	C1C1	C4C4	C1C1	C6C6	2	0	0	2	0	2	male	3.65	2	1	Yes	6	Positive	1	Skin	9.8	596.514	20289.6
2	Finnish	Fin-Jyv-A3	3783	C1C3	C4C4	C1C5	C3C6	1	0	1	2	1	1	male	3.75	2	2	Yes	6	Positive	1	Skin	12.2	2736.32	74762.9
2	Finnish	Fin-Jyv-A3	3889	C3C3	C4C4	C5C5	C3C3	0	0	2	2	2	0	female	3.8	2	1	Yes	6	Positive	1	Skin	24.6	278.514	3773.9
2	Finnish	Fin-Jyv-A3	3892	C1C1	C4C4	C1C1	C6C6	2	0	0	2	0	2	male	3.82	3	1	Yes	6	Positive	1	Skin	4.1	398.26	32378.9
2	Finnish	Fin-Jyv-A3	3915	C1C3	C4C4	C1C5	C3C6	1	0	1	2	1	1	female	3.55	3	3	Yes	6	Positive	1	Skin	6	406.252	22569.6
2	Finnish	Fin-Jyv-A3	4067	C2C2	C2C2	C5C5	C6C6	0	2	0	0	2	2	female	3.9	2	2	Yes	6	Positive	1	Skin	11.7	182.291	5193.47
2	Finnish	Fin-Jyv-A3	4088	C2C2	C2C2	C5C5	C6C6	0	2	0	0	2	2	female	3.86	3	3	Yes	6	Positive	1	Skin	19	432.634	7590.07
2	Finnish	Fin-Jyv-A3	4099	C1C1	C4C4	C1C1	C6C6	2	0	0	2	0	2	male	3.53	2	1	Yes	6	Positive	1	Skin	18.2	870.1	15935.9
2	Finnish	Fin-Jyv-A3	4165	C1C2	C2C4	C1C5	C6C6	1	1	0	1	1	2	male	3.95	3	1	Yes	6	Positive	1	Skin	5.7	1290.35	75459.2
2	Finnish	Fin-Jyv-A3	T01	C2C2	C2C2	C5C5	C6C6	0	2	0	0	2	2	male	3.87	2	1	Yes	6	Positive	1	Skin	15.9	310.675	6513.1
2	Finnish	Fin-Jyv-A3	T02	C2C2	C2C2	C5C5	C6C6	0	2	0	0	2	2	male	3.59	3	2	Yes	6	Positive	1	Skin	24.6	1020	13821.1
2	Finnish	Fin-Jyv-A3	T03	C2C2	C2C2	C5C5	C6C6	0	2	0	0	2	2	male	3.69	2	2	Yes	6	Positive	1	Skin	5.8	422.721	24294.3
2	Finnish	Fin-Jyv-A3	T04	C2C2	C2C2	C5C5	C6C6	0	2	0	0	2	2	male	3.8	3	3	Yes	6	Positive	1	Skin	8.5	795.681	31203.2
2	Finnish	Fin-Jyv-A3	T05	C2C3	C2C4	C5C5	C3C6	0	2	0	0	2	2	male	3.91	3	3	Yes	6	Positive	1	Skin	34.3	1749.92	17006
2	Finnish	Fin-Jyv-A3	T06	C2C2	C2C2	C5C5	C6C6	0	2	0	0	2	2	female	3.9	2	2	Yes	6	Positive	1	Skin	3.7	203.34	18318.9
2	Finnish	Fin-Jyv-A3	T09	C1C2	C2C4	C1C5	C6C6	1	1	0	1	1	2	female	3.86	3	2	Yes	6	Positive	1	Skin	47.6	138.943	972.99
2	Finnish	Fin-Jyv-A3	T107	C1C1	C4C4	C1C1	C6C6	2	0	0	2	0	2	female	3.51	2	2	Yes	5	Positive	1	Skin	37.2	571.38	5119.89
2	Finnish	Fin-Jyv-A3	T108	C3C3	C4C4	C5C5	C3C3	0	0	2	2	2	0	male	3.22	2	0	Yes	5	Positive	1	Skin	30.6	97.8122	1065.49
2	Finnish	Fin-Jyv-A3	T110	C1C3	C4C4	C1C5	C3C6	1	0	1	2	1	1	female	3.7	2	2	Yes	6	Positive	1	Skin	6.1	1023.38	55922.6
2	Finnish	Fin-Jyv-A3	T111	C1C3	C4C4	C1C5	C3C6	1	0	1	2	1	1	male	3.52	2	1	Yes	6	Positive	1	Skin	7.7	313.776	13583.4
2	Finnish	Fin-Jyv-A3	T112	C1C3	C4C4	C1C5	C3C6	1	0	1	2	1	1	female	3.55	2	2	Yes	6	Positive	1	Skin	13.2	344.261	8693.47
2	Finnish	Fin-Jyv-A3	T115	C3C3	C4C4	C5C5	C3C3	0	0	2	2	2	0	female	3.71	3	3	Yes	6	Positive	1	Skin	21.5	3002.17	46545.3
2	Finnish	Fin-Jyv-A3	T116	C1C1	C4C4	C1C1	C6C6	2	0	0	2	0	2	male	3.98	3	2	Yes	6	Positive	1	Skin	14.5	1839.03	42276.7
2	Finnish	Fin-Jyv-A3	T117	C2C2	C2C2	C5C5	C6C6	0	2	0	0	2	2	male	3.77	3	3	Yes	6	Positive	1	Skin	59.2	3785.35	21313.9
2	Finnish	Fin-Jyv-A3	T12	C1C1	C4C4	C1C1	C6C6	2	0	0	2	0	2	male	3.57	3	3	Yes	6	Positive	1	Skin	9.3	8983.83	322001
2	Finnish	Fin-Jyv-A3	T14	C1C1	C4C4	C1C1	C6C6	2	0	0	2	0	2	female	3.74	3	1	Yes	6	Positive	1	Skin	25.1	235.235	3123.97
2	Finnish	Fin-Jyv-A3	T15	C1C3	C4C4	C1C5	C3C6	1	0	1	2	1	1	male	3.87	2	2	Yes	6	Positive	1	Skin	9.2	543.691	19699
2	Finnish	Fin-Jyv-A3	T16	C3C3	C4C4	C5C5	C3C3	0	0	2	2	2	0	male	3.72	3	3	Yes	6	Positive	1	Skin	27.5	373.975	4533.03
2	Finnish	Fin-Jyv-A3	T17	C3C3	C4C4	C5C5	C3C3	0	0	2	2	2	0	male	3.65	3	3	Yes	6	Positive	1	Skin	23.8	929.677	13020.7
2	Finnish	Fin-Jyv-A3	T18	C1C3	C4C4	C1C5	C3C6	1	0	1	2	1	1	female	3.69	3	3	Yes	6	Positive	1	Skin	5.1	291.73	19067.3
2	Finnish	Fin-Jyv-A3	T206	C1C2	C2C4	C1C5	C6C6	1	1	0	1	1	2	male	3.76	3	1	Yes	6	Positive	1	Skin	7.8	82.6129	3530.47
